# Supplementary material for: Platinum drugs-related safety profile: The latest five-year analysis from FDA adverse event reporting system data
Source: Front Oncol. 2023 Jan 11;12:1012093. doi: 10.3389/fonc.2022.1012093 (PMC9875054; doi:10.3389/fonc.2022.1012093)
Supplement: Supplementary file 1 [file DataSheet_1.csv]

primaryid	age	age_cod	sex	wt	wt_cod	occr_country	occp_cod	drugname	dose_form	route	dose_vbm	pt
100408857	63	YR	F	81.63	KG	US	OT	LYRICA	CAPSULE, HARD	Oral	2X/DAY (ONE IN THE MORNING AND TWO AT NIGHT)	Lung disorder
1004850915	61	YR	M	101	KG	US	OT	IPILIMUMAB	INJECTION	Intravenous (not otherwise specified)	3 MG/KG, UNK	Pneumonitis
100767974	80	YR	M	64	KG	JP	CN	ELIQUIS	TABLET	Oral	10 MG, QD	Pulmonary alveolar haemorrhage
100983026	55	YR	F			CA	OT	ENBREL	UNKNOWN FORMULATION	Unknown	50 MG, UNK	Lung disorder
1010183650	44	YR	M	74	KG	CA	MD	XOLAIR	SOLUTION FOR INJECTION	Subcutaneous	300 MG, BIW	Lung disorder
1012631510	76	YR	M	74	KG	US	CN	NIVOLUMAB	SOLUTION FOR INJECTION	Intravenous (not otherwise specified)	1 MG/KG, QD	Pneumonitis
1015921015	84	YR	M			CA	MD	SANDOSTATIN LAR DEPOT		Intramuscular	30 MG, QMO (EVERY 4 WEEKS)	Lung disorder
102175078	76	YR	F	35.82	KG	CA	CN	AMBRISENTAN	TABLET	Unknown	10 MG, QD	Lung disorder
102175212	78	YR	F			CA	CN	SINGULAIR	TABLET	Oral	10 MG, QD	Pulmonary fibrosis
102217027	55	YR	F			US	CN	REVATIO	FILM-COATED TABLET		20 MG, 3 TIMES DAILY	Lung disorder
102622786	842	MON	F	67.1	KG	US		SYMBICORT		Respiratory (inhalation)	160/4.5, TWO PUFFS, TWO TIMES A DAY	Lung disorder
102622786	842	MON	F	67.1	KG	US		SYMBICORT		Respiratory (inhalation)	160/4.5, TWO PUFFS, TWO TIMES A DAY	Pulmonary fibrosis
102848843	79	YR	F	58	KG	JP	MD	ORENCIA	SOLUTION FOR INFUSION	Intravenous (not otherwise specified)	500 MG, UNK	Interstitial lung disease
102892952	55	YR	F			CA	OT	NEULASTA	SOLUTION FOR INJECTION	Subcutaneous	UNK	Pneumonitis
1033742315	48	YR	F	100	KG	CA	CN	XOLAIR	SOLUTION FOR INJECTION	Subcutaneous		Lung disorder
1033742315	48	YR	F	100	KG	CA	CN	XOLAIR	SOLUTION FOR INJECTION	Subcutaneous		Pneumonitis
103443115	55	YR	M			US	MD	Rituximab	SOLUTION FOR INFUSION	Intravenous (not otherwise specified)	DOSE:779 MG?THE PATIENT HAD RECEIVED 4 DOSES FOR INDUCTION WHEN THE EVENT OCCURRED. LAST DOSE PRIOR	Pneumonitis
103454742						IT	OT	REVLIMID	CAPSULES	Oral	10 MILLIGRAM	Pulmonary toxicity
103649667	65	YR	F			US	CN	ADVAIR HFA	INHALATION POWDER	Respiratory (inhalation)	2 PUFF(S), BID	Lung disorder
103742092						US	OT	Rituximab	SOLUTION FOR INFUSION	Intravenous (not otherwise specified)	ON DAY 1, 8,15, 22, 36, 43 AND 50 AND REPEATED AGAIN IF NECESSARY	Lung disorder
104141113	28237	DY	F	53.5	KG	US		SYMBICORT		Respiratory (inhalation)	80/4.5 MCG, ONE PUFF TWO TIMES A DAY	Lung disorder
1047250713	62	YR	M			CA	MD	SANDOSTATIN LAR DEPOT		Intramuscular	30 MG, EVERY 4 WEEKS	Lung disorder
105254359	72	YR	F	68	KG	DE	MD	Pertuzumab	SOLUTION FOR INFUSION	Intravenous (not otherwise specified)	LOADING DOSE	Interstitial lung disease
105254359	72	YR	F	68	KG	DE	MD	Pertuzumab	SOLUTION FOR INFUSION	Intravenous (not otherwise specified)	LOADING DOSE	Pneumonitis
1056242728	88	YR	M	60	KG	BR	MD	SANDOSTATIN LAR DEPOT	SUSPENSION	Intramuscular	30 MG, QMO	Lung disorder
105696316						US	MD	RIBAVIRIN.		Oral	ADMINISTERED ACCORDING TO BODY WEIGHT ({75 KG, 1000 MG/DAY IN 2 DIVIDED DOSES; }/=75 KG, 1200 MG/DAY	Pneumonitis
1059803818	36	YR	F	75	KG	CA	CN	BENLYSTA		Intravenous (not otherwise specified)	800 MG EVERY 4 WEEKS	Interstitial lung disease
106015123	82	YR	F			JP	MD	Celecox	TABLET	Unknown	UNK	Interstitial lung disease
1064526724	47	YR	F	57	KG	CA	OT	ACTEMRA	SOLUTION FOR INFUSION	Intravenous (not otherwise specified)		Pneumonitis
106478847	87	YR	M	44.8	KG	JP	OT	ELIQUIS	FILM-COATED TABLET	Oral	2.5 MG, BID	Lung disorder
1066338710	93	YR	F			US	CN	ADVAIR HFA	INHALATION POWDER	Respiratory (inhalation)	230/21 MCG, AT ONE PUFF DAILY	Lung disorder
106757719	37	YR	M			CA	MD	XOLAIR	SOLUTION FOR INJECTION	Subcutaneous		Lung disorder
1068937639	60	YR	F	120	KG	CA	PH	XOLAIR	SOLUTION FOR INJECTION	Subcutaneous	375 MG, BIW	Lung disorder
106909088			F			US	CN	ADVAIR DISKUS	INHALATION POWDER	Unknown	250/50 UG	Lung disorder
1070296620	70	YR	M	74.8	KG	US	OT	NIVOLUMAB		Intravenous (not otherwise specified)	224 MG, UNK	Interstitial lung disease
1070672510	65	YR	F	68	KG	US	CN	PRISTIQ EXTENDED-RELEASE	PROLONGED-RELEASE TABLET		50 MG, 1X/DAY	Lung disorder
107282235	70	YR	M			JP	CN	AMBRISENTAN	TABLET	Oral	5 MG, QD	Interstitial lung disease
107314739	89	YR	M			JP	CN	NIVOLUMAB		Intravenous drip	2 MG/KG, Q3WK	Lung disorder
107465015	64	YR	F			US	CN	LEDIPASVIR/SOFOSBUVIR	TABLET	Oral	1 DF, QD	Lung disorder
107516427	72	YR	F	81	KG	US	CN	LYRICA	CAPSULE, HARD	Oral	300 MG, 2X/DAY	Lung disorder
107898905	67	YR	F	41	KG	JP		AFINITOR	TABLET	Oral	10 MG, QD	Interstitial lung disease
107898905	67	YR	F	41	KG	JP		AFINITOR	TABLET	Oral	10 MG, QD	Pulmonary alveolar haemorrhage
108378417	70	YR	F			DE	CN	RoActemra	SOLUTION FOR INJECTION IN PRE-FILLED SYRINGE	Subcutaneous		Lung disorder
1086958416	38	YR	M			CA	CN	XOLAIR	SOLUTION FOR INJECTION	Subcutaneous		Lung disorder
108704624	74	YR	M	56	KG	JP	MD	JEVTANA	CONCENTRATE FOR SOLUTION FOR INFUSION	Intravenous (not otherwise specified)		Pneumonitis
108787164	51	YR	F	41	KG	JP		AFINITOR	TABLET	Oral	10 MG, QD	Interstitial lung disease
108795177	83	YR	M	73	KG	FR	MD	BIBF 1120	TABLET	Oral		Idiopathic pulmonary fibrosis
108963014	74	YR	F			JP	OT	NIVOLUMAB		Intravenous drip	75 MG, Q3WK	Interstitial lung disease
1090679318	72	YR	F	76	KG	CA	MD	XOLAIR	SOLUTION FOR INJECTION	Subcutaneous	150 MG, EVERY 4 WEEKS	Lung disorder
109259475	85	YR	M	50	KG	JP	CN	ELIQUIS	FILM-COATED TABLET	Oral	5 MG, QD	Interstitial lung disease
109493185	49	YR	F	80	KG	JP	MD	JAKAVI	TABLET	Oral	5 MG, BID	Lung disorder
109631197	65	YR	M	111	KG	US	OT	NIVOLUMAB	SOLUTION FOR INJECTION	Intravenous (not otherwise specified)	3 MG/KG, Q3WK	Pneumonitis
109969686	71	YR	M	79.82	KG	US	CN	TASIGNA	CAPSULE	Oral	150 MG, BID	Lung disorder
110018647	61	YR	F	79.37	KG	US	OT	OPSUMIT	TABLET	Oral	10 MG, QD	Pneumonitis
110029314	66	YR	F	59	KG	JP	CN	AMBRISENTAN	TABLET	Oral	2.5 MG, QD	Interstitial lung disease
110391253	81	YR	M	57	KG	JP	MD	TOFACITINIB CITRATE	TABLET	Oral	5 MG, 1X/DAY	Interstitial lung disease
110582492	68	YR	F			CA	CN	ORENCIA	SOLUTION FOR INFUSION	Unknown	1000 MG, UNK	Interstitial lung disease
110703775	70	YR	F			PL	CN	AFINITOR		Oral	10 MG	Lung infiltration
110900932	41	YR	F	70	KG	DE	MD	PACLITAXEL.	SOLUTION FOR INFUSION	Intravenous (not otherwise specified)	LAST DOSE PRIOR TO SAE: 15-APR-2015	Pneumonitis
110955686	57	YR	F	77	KG	IT	CN	NIVOLUMAB	SOLUTION FOR INJECTION	Intravenous (not otherwise specified)	231 MG, UNK	Pneumonitis
1113890619	21	YR	F			CA	MD	XOLAIR	SOLUTION FOR INJECTION	Subcutaneous		Lung disorder
111488994	35	YR	F	90	KG	DK	LW	Cabaser	TABLET	Oral	0.5 MG, WEEKLY	Lung infiltration
111794347	85	YR	F			FR	MD	AFINITOR		Oral	10 MG, QD	Pneumonitis
111812413	67	YR	F			JP	CN	AMBRISENTAN	TABLET	Oral	2.5 MG, QD	Interstitial lung disease
111832872	64	YR	M			JP	MD	HUMIRA	SOLUTION FOR INJECTION IN PRE-FILLED SYRINGE	Subcutaneous		Organising pneumonia
111947323	60	YR	F			US	MD	ENBREL	SOLUTION FOR INJECTION IN PRE-FILLED SYRINGE	Subcutaneous	50 MG, ONCE WEEKLY	Lung disorder
112125342	66	YR	M	83.9	KG	US	OT	BOSULIF	FILM-COATED TABLET	Oral	500 MG, DAILY	Lung disorder
112194254			F	83.99	KG	CA	MD	HUMIRA	SOLUTION FOR INJECTION	Subcutaneous		Lung infiltration
112209063	59	YR	M			IT	OT	EVEROLIMUS		Unknown	10 MG, QD	Interstitial lung disease
112241863	47	YR	F	71	KG	BR	CN	ACTEMRA	SOLUTION FOR INFUSION	Intravenous (not otherwise specified)	LAST INFUSION WAS ON 09/MAR/2015. FREQUENCY- MONTHLY	Interstitial lung disease
112301243	54	YR	F			US	PH	ASMANEX	INHALATION POWDER		220 MICROGRAM, UNK	Lung disorder
112480512	60	YR	M			JP	CN	ELIQUIS	TABLET	Oral	10 MG, QD	Interstitial lung disease
112558375	8	DEC	M			JP	MD	ELIQUIS	FILM-COATED TABLET	Oral	5 MG, BID	Interstitial lung disease
1127734911	84	YR	F			JP	CN	JAKAFI	TABLET	Oral	20 MG, BID	Interstitial lung disease
112933013	68	YR	F	96	KG	CA	OT	Certolizumab pegol PsA	SOLUTION FOR INJECTION	Subcutaneous	400 MG, EV 2 WEEKS(QOW)	Pulmonary fibrosis
113059763	51	YR	F			FR	OT	ENDOXAN 1000 MG, POUDRE POUR SOLUTION INJECTABLE	POWDER FOR SOLUTION FOR INJECTION	Unknown	COURSE 4 AND LAST	Lung disorder
113086644	52	YR	F	98	KG	CA	OT	ENBREL	SOLUTION FOR INJECTION IN PRE-FILLED SYRINGE	Subcutaneous	50 MG, WEEKLY	Interstitial lung disease
113097094	57	YR	F			CA	OT	GILENYA	CAPSULE	Oral	0.5 MG, QD	Pulmonary toxicity
113106542	65	YR	F			CA	CN	HUMIRA	SOLUTION FOR INJECTION	Subcutaneous		Lung disorder
1131515323			F	53	KG	BR	CN	EXJADE	DISPERSIBLE TABLET	Unknown	UNK	Lung disorder
113456652	80	YR	M			FR	OT	CORDARONE	TABLET	Oral	UNK	Interstitial lung disease
113456652	80	YR	M			FR	OT	CORDARONE	TABLET	Oral	UNK	Pulmonary fibrosis
113771093	70	YR	F	49	KG	JP	MD	GILOTRIF	FILM-COATED TABLET	Oral		Interstitial lung disease
113794372	58	YR	M			US	OT	NIVOLUMAB		Unknown	1 MG/KG, Q2WK	Pneumonitis
113835012	70	YR	M			US	OT	IPILIMUMAB	SOLUTION FOR INJECTION	Unknown	3 MG/KG, Q3WK	Pneumonitis
113835252	38	YR	F			US	OT	NIVOLUMAB		Unknown	3 MG/KG, Q2WK	Pneumonitis
113913662						GB	OT	OXALIPLATIN.		Unknown	12 CYCLES	Pulmonary fibrosis
113974206	62	YR	F	41	KG	CN	MD	TREANDA	POWDER FOR INJECTION	Intravenous (not otherwise specified)	UNK UNK, CYCLIC	Pulmonary fibrosis
113986152	52	YR	F	98	KG	CA	MD	ARAVA	TABLET	Oral		Interstitial lung disease
114001385	7	MON	M			LB	MD	GLIVEC		Transplacental	MATERNAL DOSE: 400 MG, QD	Lung disorder
114032142	52	YR	F	98	KG	CA	OT	ARAVA	FILM-COATED TABLET	Oral		Interstitial lung disease
1141454114	65	YR	F			CA	CN	XOLAIR	SOLUTION FOR INJECTION	Subcutaneous		Lung disorder
114148897	67	YR	F	84.6	KG	CA	MD	ESBRIET	CAPSULE	Oral		Lung disorder
114358782			M			US	CN	Insulin Human	INJECTION	Unknown	25 U, TID	Lung disorder
1144045110	94	YR	M			CA	CN	SANDOSTATIN LAR DEPOT		Intramuscular	20 MG, QMO (ONCE A MONTH)	Lung disorder
114418395			M			US	CN	HUMIRA	SOLUTION FOR INJECTION	Subcutaneous		Lung disorder
1145158430	62	YR	F	87	KG	CA	OT	ACTEMRA	SOLUTION FOR INFUSION	Intravenous (not otherwise specified)		Lung disorder
114571053			F	69.4	KG	CA	MD	ESBRIET	CAPSULE	Oral		Pulmonary fibrosis
114928467	62	YR	M			CA	OT	RITUXAN	SOLUTION FOR INFUSION	Intravenous (not otherwise specified)		Lung disorder
1149310813	66	YR	F	90	KG	CA	OT	RITUXAN	SOLUTION FOR INFUSION	Intravenous (not otherwise specified)	2 WEEKS	Pulmonary fibrosis
114936357	51	YR	F			JP	CN	NIVOLUMAB		Unknown	2 MG/KG, QD	Interstitial lung disease
115112092			F	76	KG	BR	MD	EXELON PATCH	TRANS-THERAPEUTIC-SYSTEM	Transdermal		Pulmonary fibrosis
115121536	54	YR	F			CA	CN	ACTEMRA		Unknown		Lung disorder
115122933	67	YR	F			CA	CN	ENBREL	UNKNOWN FORMULATION	Subcutaneous	50 MG, QWK	Lung disorder
115122933	67	YR	F			CA	CN	ENBREL	UNKNOWN FORMULATION	Subcutaneous	50 MG, QWK	Pneumonitis
1155803611	65	YR	M			CA	OT	XOLAIR	SOLUTION FOR INJECTION	Subcutaneous		Lung disorder
115783624	68	YR	F	67	KG	CA	MD	Certolizumab pegol RA		Subcutaneous	400 MG, EV 2 WEEKS(QOW)	Interstitial lung disease
115906998	69	YR	M	59.4	KG	JP	MD	JAKAVI	TABLET	Oral	5 MG, BID	Organising pneumonia
115940733						US		Erlotinib	TABLET	Oral	150 MG, ONCE DAILY ON DAYS 2-17 EVERY 21 DAYS IN ARM B.	Interstitial lung disease
1161473311	44	YR	F			CA	OT	RITUXAN	SOLUTION FOR INFUSION	Intravenous (not otherwise specified)	DATE TO MOST RECENT DOSE: 09/MAR/2015?LAST DOSE: 23/MAR/2015	Lung disorder
1161785216	72	YR	M	65.9	KG	JP	CN	NIVOLUMAB	SOLUTION FOR INJECTION	Intravenous drip	131.8 MG, Q3WK	Interstitial lung disease
116188392			F			CA	MD	HUMIRA	SOLUTION FOR INJECTION	Subcutaneous		Pulmonary fibrosis
116248052			F			CA	CN	HUMIRA	SOLUTION FOR INJECTION	Subcutaneous		Interstitial lung disease
116253562	86	YR	F			PE	CN	AROMASIN	COATED TABLET		UNK	Pulmonary fibrosis
1162771325	62	YR	M	84	KG	CA	MD	XOLAIR	SOLUTION FOR INJECTION	Subcutaneous		Lung disorder
116277428	53	YR	F			CA	OT	ACTEMRA		Unknown		Lung disorder
116294152	63	YR	F			US	MD	ENBREL	SOLUTION FOR INJECTION IN PRE-FILLED SYRINGE	Unknown	50 MG, QWK	Pulmonary fibrosis
116322615	76	YR	F			FR	MD	AFINITOR		Oral	10 MG, UNK	Lung disorder
116355402			M			CA	CN	Certolizumab pegol RA		Subcutaneous	400 MG, EV 2 WEEKS(QOW) X 3	Pulmonary fibrosis
1166555111	59	YR	F			CA	OT	ABATACEPT	SOLUTION FOR INFUSION	Intravenous (not otherwise specified)	750 MG, Q4WK	Pulmonary fibrosis
116889593	64	YR	F			US	MD	PROCRIT	SOLUTION FOR INJECTION	Unknown	40000 UNIT, UNK	Lung disorder
116889593	64	YR	F			US	MD	PROCRIT	SOLUTION FOR INJECTION	Unknown	40000 UNIT, UNK	Pulmonary fibrosis
116906572	66	YR	F			CA	CN	Certolizumab pegol RA	SOLUTION FOR INJECTION	Subcutaneous	400 MG, EV 2 WEEKS(QOW) X 3	Lung disorder
116921979	54	YR	F	86.2	KG	US	CN	TUDORZA PRESSAIR	INHALATION POWDER	Respiratory (inhalation)	400 MCG, ONE PUFF TWICE DAILY	Lung disorder
116940478	77	YR	M			JP	MD	JAKAVI	TABLET	Oral	2.5 MG, BID	Pneumonitis
117004153			F			AR	MD	GILENYA	CAPSULE	Unknown	UNK	Lung disorder
117056977			F	46.44	KG	US	MD	ZOFRAN	TABLET	Oral	1 DF, PRN	Lung infiltration
117265497	73	YR	M			CA	MD	XOLAIR	SOLUTION FOR INJECTION	Subcutaneous	375 MG, BIW	Lung disorder
117270978			F	66.67	KG	US	CN	FOSAMAX	TABLET	Oral	10 MG, QD	Lung disorder
1173690216	64	YR	F	51.6	KG	KR	MD	Cobimetinib	CAPSULE	Oral	MOST RECENT DOSE PRIOR TO THE EVENTS WAS RECEIVED ON 05/OCT/2015, 03/DEC/2015 AND 08/JAN/2016.	Pneumonitis
117401545	65	YR	M			JP	MD	NIVOLUMAB		Intravenous drip	138 MG, QD	Interstitial lung disease
117569303	62	YR	M	65.77	KG	US	CN	LYRICA	CAPSULE, HARD	Oral	150 MG, 2X/DAY	Lung disorder
1176689512	64	YR	M			JP	MD	EXJADE	DISPERSIBLE TABLET	Oral	375 MG, QD	Lung infiltration
1178126811	29	YR	F	51	KG	JP	MD	Epoprostenol ACT	INJECTION	Intravenous (not otherwise specified)	3.28 NG/KG, PER MIN	Pulmonary alveolar haemorrhage
117821112	66	YR	F	95	KG	CA	CN	ESBRIET	CAPSULE	Oral		Lung disorder
1179191013	74	YR	M	94.1	KG	AT	MD	JAKAVI	TABLET	Oral	30 MG, BID	Lung disorder
117950392			F			CA	MD	CIMZIA	SOLUTION FOR INJECTION	Subcutaneous	400 MG, EV 2 WEEKS(QOW)	Lung disorder
118033417	85	YR	F	32.4	KG	JP	MD	XELJANZ	TABLET	Oral	5 MG, 2X/DAY	Interstitial lung disease
118068745	46	YR	F			CA	CN	XELJANZ	TABLET	Oral	5 MG, 2X/DAY	Pulmonary fibrosis
118089642						JP	MD	ADCETRIS	INJECTION	Intravenous drip	UNK, Q21D	Interstitial lung disease
1180959218	63	YR	F			CA	OT	ACTEMRA	SOLUTION FOR INFUSION	Intravenous (not otherwise specified)		Pneumonitis
118113122	72	YR	M	41	KG	JP		AMIODARONE		Unknown	UNK	Interstitial lung disease
1182844713	65	YR	M	109	KG	US	CN	ATORVASTATIN CALCIUM.			UNK	Lung infiltration
118384082						JP	MD	ELIQUIS	FILM-COATED TABLET	Oral	5 MG, UNK	Interstitial lung disease
118407958	29514	DY	M			BE	MD	OLAPARIB	TABLET	Oral		Pneumonitis
118442507	40	YR	F			CA	MD	XOLAIR	SOLUTION FOR INJECTION	Subcutaneous		Lung disorder
118539813			M			JP	MD	ERBITUX	SOLUTION FOR INJECTION	Intravenous drip	5 MG/ML, UNK	Pulmonary alveolar haemorrhage
118724403	51	YR	F			US	CN	LEMTRADA	CONCENTRATE FOR SOLUTION FOR INFUSION	Intravenous drip		Lung disorder
118851714	77	YR	M	52.1	KG	JP	PH	JEVTANA	CONCENTRATE FOR SOLUTION FOR INFUSION	Intravenous (not otherwise specified)		Interstitial lung disease
119106479			F	75	KG	FR	OT	ACLASTA	SOLUTION FOR INJECTION	Unknown		Lung disorder
119115713	58	YR	M	86	KG	FR	MD	CERTICAN		Oral	8 MG, QD	Lung disorder
1192510210	51	YR	F	64	KG	CO	CN	TASIGNA	CAPSULE	Oral	200 MG, QID	Lung disorder
119268192	71	YR	M			DE	MD	COTRIMOXAZOLE		Oral	3840 MG, DAILY	Lung infiltration
119317203	55	YR	F	85	KG	DE	MD	Pertuzumab	SOLUTION FOR INFUSION	Intravenous (not otherwise specified)	LOADING DOSE?LAST DOSE PRIOR TO SAE 15/DEC/2015	Pneumonitis
119350566	26	YR	M	96.16	KG	US	OT	LEMTRADA		Intravenous drip		Pneumonitis
119350953	62	YR	M			US	OT	KEYTRUDA	SOLUTION FOR INJECTION	Intravenous (not otherwise specified)	100 MG, ONCE PER THREE WEEKS	Pneumonitis
119399567	35	YR	M			US	CN	TECFIDERA	PROLONGED-RELEASE CAPSULE	Oral	STARTING DOSE	Lung disorder
119481443						US		DACOGEN	INJECTION	Unknown	15 MG/M2, 1-7/15-21	Pneumonitis
119656363	62	YR	M			JP	OT	DOCETAXEL.		Unknown	LOW DOSE	Interstitial lung disease
119668196	39	YR	M	112	KG	FR	MD	COTELLIC	TABLET	Oral		Interstitial lung disease
119683177	65	YR	F			CA	CN	XOLAIR	SOLUTION FOR INJECTION	Subcutaneous		Lung disorder
119752865	66	YR	M			CA	CN	SANDOSTATIN LAR DEPOT		Intramuscular	UNK	Lung disorder
119766435	71	YR	F	82	KG	US	MD	TOBRAMYCIN.		Respiratory (inhalation)	1 DF, Q12H	Idiopathic pulmonary fibrosis
119766435	71	YR	F	82	KG	US	MD	TOBRAMYCIN.		Respiratory (inhalation)	1 DF, Q12H	Lung disorder
119816178	21	YR	F			IT	MD	GILENYA	CAPSULE	Oral	0.5 MG, QD	Interstitial lung disease
119875234	72	YR	F			CA	CN	Certolizumab pegol RA		Subcutaneous	400 MG, EV 2 WEEKS(QOW)	Pulmonary fibrosis
119893762	86	YR	M	83	KG	GB	OT	STELARA	SOLUTION FOR INJECTION	Subcutaneous		Pulmonary fibrosis
120050313			F			JP	CN	PARIET	TABLET	Oral	UNKNOWN	Interstitial lung disease
120099024	63	YR	M			CN	MD	LDK378	CAPSULE	Oral	750 MG, QD	Interstitial lung disease
120370656	82	YR	M			GB	CN	ESBRIET	CAPSULE	Oral	6 TO 8 TABLETS DAILY	Lung disorder
120509627	76	YR	M	117	KG	CA	OT	ESBRIET		Oral		Pulmonary fibrosis
120564852			F			US	CN	HUMIRA		Unknown		Interstitial lung disease
120566389	70	YR	M	66.67	KG	US	OT	VELETRI	INJECTION	Intravenous (not otherwise specified)	36.1 NG/KG, PER MIN	Interstitial lung disease
120566389	70	YR	M	66.67	KG	US	OT	VELETRI	INJECTION	Intravenous (not otherwise specified)	36.1 NG/KG, PER MIN	Pulmonary fibrosis
1207667811	87	YR	F			CA	OT	ACTEMRA	SOLUTION FOR INFUSION	Intravenous (not otherwise specified)	UNKNOWN FREQUENCY	Lung disorder
1207667811	87	YR	F			CA	OT	ACTEMRA	SOLUTION FOR INFUSION	Intravenous (not otherwise specified)	UNKNOWN FREQUENCY	Pulmonary fibrosis
1207853015	48	YR	F			CA	MD	XOLAIR	SOLUTION FOR INJECTION	Subcutaneous	300 MG, EVERY FOUR WEEKS	Lung disorder
120826088			F			CA	MD	XOLAIR	SOLUTION FOR INJECTION	Subcutaneous	300 MG, EVERY 4 WEEKS	Lung disorder
120828284	52	YR	F	98	KG	CA	MD	ACTEMRA	SOLUTION FOR INFUSION	Intravenous (not otherwise specified)		Interstitial lung disease
120847848			M			US	CN	OFEV	CAPSULE	Oral		Idiopathic pulmonary fibrosis
120850448	75	YR	M			CA	OT	ABATACEPT	SOLUTION FOR INFUSION	Intravenous (not otherwise specified)	750 MG, Q4WK	Lung disorder
120860304	57	YR	F	83	KG	FR	OT	ENDOXAN 1000 MG, POUDRE POUR SOLUTION INJECTABLE	POWDER FOR SOLUTION FOR INJECTION	Intravenous (not otherwise specified)	INFUSION, FIRST COURSE	Lung disorder
120933085			F			JP	CN	AMBRISENTAN	TABLET	Oral	10 MG, 1D	Interstitial lung disease
120958083	7	DEC	F	61	KG	JP	MD	G-LASTA	SOLUTION FOR INJECTION	Subcutaneous	3.6 MG, 1X/2WEEKS	Pulmonary alveolar haemorrhage
120990437	44	YR	F			CA	CN	XOLAIR	SOLUTION FOR INJECTION	Subcutaneous		Lung disorder
121097273	81	YR	F	68	KG	IT	MD	KADCYLA		Intravenous (not otherwise specified)	100 MG - VIAL(GLASS) - 1 VIAL	Interstitial lung disease
121118937	66	YR	M			CA	MD	XOLAIR	SOLUTION FOR INJECTION	Subcutaneous		Lung disorder
121202023	55	YR	F			DE	MD	PACLITAXEL.	SOLUTION FOR INFUSION	Intravenous (not otherwise specified)	LAST DOSE PRIOR TO SAE: 29-DEC-2016	Pneumonitis
121223083			F			CA	CN	ACLASTA	SOLUTION FOR INJECTION	Intravenous (not otherwise specified)	5 MG (5MG/100ML), UNK	Lung disorder
121242095	62	YR	F			FR	OT	AFINITOR		Oral	5 MG, QD	Lung disorder
121255908	41	YR	F			CA	MD	XOLAIR	SOLUTION FOR INJECTION	Subcutaneous		Lung disorder
121351763	84	YR	M	75	KG	FR	MD	DABRAFENIB		Oral	150 MG, BID	Lung disorder
121384565	74	YR	M			JP	CN	NIVOLUMAB	SOLUTION FOR INJECTION	Intravenous drip	3 MG/KG, Q2WK	Lung disorder
121397992	84	YR	F			FR	MD	AFINITOR		Oral	10 MG, DAY	Interstitial lung disease
121427336	42	YR	F	68	KG	CO	CN	TASIGNA	CAPSULE	Oral	2 DF OF 150 MG, Q12H (2 IN THE MORNING AND 2 AT NIGHT)	Lung disorder
121472363	76	YR	M	43	KG	JP	MD	BIBF 1120	CAPSULE, SOFT	Oral		Idiopathic pulmonary fibrosis
1215342414	16	YR	F			CA	CN	XOLAIR	SOLUTION FOR INJECTION	Subcutaneous	225 MG, BIW (EVERY 2 WEEKS)	Lung disorder
121543025	72	YR	M			JP	OT	NIVOLUMAB	SOLUTION FOR INJECTION	Intravenous drip	3 MG/KG, Q2WK	Interstitial lung disease
121557693	37	YR	F	72	KG	DE	MD	Pertuzumab	SOLUTION FOR INFUSION	Intravenous (not otherwise specified)	LOADING DOSE,	Interstitial lung disease
121614772	72	YR	M			US	MD	ENBREL	SOLUTION FOR INJECTION IN PRE-FILLED SYRINGE	Unknown	50 MG, UNK	Interstitial lung disease
121614772	72	YR	M			US	MD	ENBREL	SOLUTION FOR INJECTION IN PRE-FILLED SYRINGE	Unknown	50 MG, UNK	Lung disorder
121626864			F	56.69	KG	US	MD	NUVARING	VAGINAL RING	Vaginal	1 DF, 3 WEEKS IN, ONE WEEK OUT	Lung disorder
121678065	69	YR	M	77.4	KG	JP	MD	BIBF 1120	CAPSULE, SOFT	Unknown		Idiopathic pulmonary fibrosis
121684854	60	YR	F			US	PH	OPSUMIT	TABLET	Oral	10 MG, QD	Interstitial lung disease
121692542	77	YR	F			IT	MD	DOXORUBICIN HYDROCHLORIDE.	LIPOSOME INJECTION	Intravenous (not otherwise specified)		Pulmonary fibrosis
121728763	85	YR	M			JP	OT	NIVOLUMAB	SOLUTION FOR INJECTION	Intravenous drip	2.7 MG/KG, Q2WK	Interstitial lung disease
121744694	76	YR	M			DE	MD	OFEV	CAPSULE, SOFT	Oral		Idiopathic pulmonary fibrosis
121780766	83	YR	M			JP	CN	NIVOLUMAB	SOLUTION FOR INJECTION	Intravenous drip	3 MG/KG, UNK	Interstitial lung disease
121796738	71	YR	F			US	OT	VELETRI	INJECTION	Intravenous (not otherwise specified)	31 NG/KG PER MIN	Lung disorder
121821085	53	YR	M			CA	MD	XOLAIR	SOLUTION FOR INJECTION	Subcutaneous		Lung disorder
121869256	83	YR	F			FR	MD	AFINITOR		Oral	5 MG, QD	Lung disorder
121903043	36	YR	F	52	KG	JP	CN	TACROLIMUS.	CAPSULE	Oral		Interstitial lung disease
121928512						JP	MD	TRAZENTA	TABLET	Unknown		Interstitial lung disease
121954713						US	CN	ARCALYST	INJECTION	Subcutaneous	160 MG MILLIGRAM(S), WEEKLY	Lung disorder
122002622						IT	OT	DOXORUBICIN	INJECTION	Intravenous drip	50MG/M2 ON DAY 1 EVERY 28DAYS	Pulmonary fibrosis
122059184	64	YR	F	34	KG	JP	MD	BIBF 1120	CAPSULE, SOFT	Unknown		Idiopathic pulmonary fibrosis
122060586	58	YR	F			CA	OT	ABATACEPT	SOLUTION FOR INFUSION	Intravenous (not otherwise specified)	500 MG, Q4WK	Lung disorder
122095137	66	YR	M			JP	CN	NIVOLUMAB	SOLUTION FOR INJECTION	Intravenous drip	3 MG/KG, QD	Organising pneumonia
122109345	67	YR	M	78	KG	FR	OT	TRAMETINIB		Oral	2 MG, QD	Lung disorder
122145653			F			JP	CN	MICARDIS	TABLET	Oral		Interstitial lung disease
122150818	61	YR	F	41.4	KG	JP	MD	XELJANZ	TABLET		5 MG, 2X/DAY	Organising pneumonia
1222886318	63	YR	M			CA	CN	SEEBRI BREEZHALER		Respiratory (inhalation)	50 UG (1 PUFF), QD	Lung disorder
122312792	47	YR	M			IN	MD	DOXORUBICIN HCL			FOUR CYCLES	Interstitial lung disease
122320844	73	YR	M	62.3	KG	JP	MD	BIBF 1120	CAPSULE, SOFT	Oral		Idiopathic pulmonary fibrosis
122353044	59	YR	M			JP	OT	NIVOLUMAB	SOLUTION FOR INJECTION	Intravenous drip	220 MG, QD	Lung disorder
1223587310	65	YR	M	108.8	KG	US	CN	BAYER LOW DOSE	GASTRO-RESISTANT TABLET		UNK	Lung infiltration
122439122	64	YR	M	54.5	KG	JP	MD	OFEV	CAPSULE, SOFT	Unknown		Idiopathic pulmonary fibrosis
122467736			F			CA	CN	ABATACEPT	SOLUTION FOR INFUSION	Intravenous (not otherwise specified)	1000 MG, Q2WK	Lung disorder
122471644	61	YR	M	90	KG	AT	OT	JAKAVI	TABLET	Oral	15 MG, QD	Organising pneumonia
122497046	58	YR	M			JP	OT	NIVOLUMAB	SOLUTION FOR INJECTION	Intravenous drip	3 MG/KG, Q2WK	Interstitial lung disease
1225167419	53	YR	F			CA	OT	ABATACEPT	SOLUTION FOR INJECTION	Subcutaneous	125 MG, QWK	Lung disorder
1225525613	52	YR	F			CA	CN	XOLAIR	SOLUTION FOR INJECTION	Subcutaneous		Lung disorder
122557258	75	YR	F	56	KG	ZA	MD	etanercept	SOLUTION FOR INJECTION IN PRE-FILLED SYRINGE	Subcutaneous	50 MG, QWK	Organising pneumonia
122608515	60	YR	F			CA	OT	ENBREL	UNKNOWN FORMULATION	Subcutaneous	50 MG, QWEEKLY	Interstitial lung disease
122616096	59	YR	F	65.9	KG	CA	CN	RITUXAN	SOLUTION FOR INFUSION	Intravenous (not otherwise specified)	RECEIVED INFUSION ON 30/JUN/2016	Interstitial lung disease
122725394			M			US	CN	OFEV	CAPSULE	Oral		Idiopathic pulmonary fibrosis
122725424	80	YR	M			US	CN	OFEV	TABLET	Oral		Idiopathic pulmonary fibrosis
122736507	67	YR	M	68.2	KG	JP	CN	IPILIMUMAB	SOLUTION FOR INJECTION	Intravenous (not otherwise specified)	3 MG/KG, UNK	Interstitial lung disease
122808734	75	YR	M			US	MD	XTANDI	CAPSULE	Oral		Lung disorder
122864255	85	YR	M			JP	MD	FARYDAK	CAPSULE	Oral	20 MG, QD (6 ADMINISTRATIONS/CYCLE)	Interstitial lung disease
122879763	26343	DY	M	49	KG	JP	MD	IRESSA	TABLET	Oral		Interstitial lung disease
122892437	68	YR	F			CA	MD	XOLAIR	SOLUTION FOR INJECTION	Subcutaneous		Pneumonitis
122978984	54	YR	F	115	KG	US	OT	XELJANZ	TABLET	Oral	5 MG, 2X/DAY	Lung disorder
123023007	38	YR	M			US	CN	LEMTRADA		Intravenous drip		Pneumonitis
123048534	73	YR	F			JP	MD	NIVOLUMAB	SOLUTION FOR INJECTION	Intravenous drip	3 MG/KG, UNK	Organising pneumonia
123082906	49	YR	M	59	KG	JP	MD	JAKAVI	TABLET	Oral	10 MG, BID	Lung disorder
123092054	85	YR	M			JP	OT	BCG FOR IMMUNOTHERAPY		Unknown		Interstitial lung disease
123098356	81	YR	F	41.7	KG	JP	MD	panitumumab	SOLUTION FOR INJECTION	Intravenous drip	6 MG/KG, Q2WEEKS	Pneumonitis
123115294	67	YR	M			JP	CN	ERBITUX	INJECTION	Intravenous (not otherwise specified)	400 MG/M2, WEEKLY (1/W)	Interstitial lung disease
123160415	59	YR	F	48.5	KG	JP		SANDOSTATINA LAR IM INJECTION	VIAL	Intramuscular	20 MG, QMO	Interstitial lung disease
123160515	75	YR	M			JP	MD	NIVOLUMAB	SOLUTION FOR INJECTION	Intravenous drip	3 MG/KG, UNK	Interstitial lung disease
123195333	67	YR	F	66	KG	JP	MD	GILOTRIF	FILM-COATED TABLET	Oral		Interstitial lung disease
123199833			M	76.73	KG	US	MD	ESBRIET	CAPSULE	Oral	3 CAPSULES OF 267 MG 3 TIMES A DAY	Lung disorder
123259763	80	YR	F			JP	MD	NESINA	FILM-COATED TABLET	Oral	UNK	Interstitial lung disease
123260305	77	YR	M			JP	CN	NIVOLUMAB	SOLUTION FOR INJECTION	Intravenous drip	3 MG/KG, Q2WK	Interstitial lung disease
123268236	80	YR	F	66	KG	US	MD	AROMASIN	COATED TABLET		25 MG, 1X/DAY	Lung disorder
123294083	59	YR	M			JP	CN	NIVOLUMAB	SOLUTION FOR INJECTION	Intravenous drip	3 MG/KG, QMO	Organising pneumonia
123351283	68	YR	F	62	KG	NZ	MD	VIEKIRA PAK	TABLET	Oral		Interstitial lung disease
123351283	68	YR	F	62	KG	NZ	MD	VIEKIRA PAK	TABLET	Oral		Pneumonitis
123465334	86	YR	M	89	KG	US	CN	Certolizumab pegol		Subcutaneous	200 MG, UNK	Interstitial lung disease
123514432						IT	OT	REVLIMID	CAPSULES	Oral	15 MILLIGRAM	Pneumonitis
1236564416	67	YR	F			CA	MD	XOLAIR	SOLUTION FOR INJECTION	Subcutaneous		Pneumonitis
123678952	55	YR	M			BE	OT	POMALIDOMIDE	CAPSULES	Oral	4 MILLIGRAM	Lung infiltration
123679624	54	YR	M			CA	OT	ENBREL	UNKNOWN FORMULATION	Subcutaneous	50 MG, WEEKLY	Interstitial lung disease
123679624	54	YR	M			CA	OT	ENBREL	UNKNOWN FORMULATION	Subcutaneous	50 MG, WEEKLY	Lung disorder
123679624	54	YR	M			CA	OT	ENBREL	UNKNOWN FORMULATION	Subcutaneous	50 MG, WEEKLY	Pneumonitis
123683452			F			US	CN	NORTHERA		Unknown	OVERDOSE: 2700MG	Lung disorder
123715072	48	YR	F			GB	CN	LETROZOLE.		Unknown	UNK	Pneumonitis
123758004			F	99.77	KG	US	OT	NUVARING	VAGINAL RING	Vaginal	INSERT 1 RING, LEAVE IN FOR 3 WEEKS, REMOVE FOR 1 WEEK, REPEAT WITH NEW RING	Interstitial lung disease
123760427	61	YR	M			CA	CN	METHOTREXATE SODIUM.		Oral	25 MG, WEEKLY	Interstitial lung disease
123760427	61	YR	M			CA	CN	METHOTREXATE SODIUM.		Oral	25 MG, WEEKLY	Pneumonitis
123807849	68	YR	M			JP	CN	NIVOLUMAB	SOLUTION FOR INJECTION	Intravenous drip	2 MG/KG, QD	Pneumonitis
123843683	68	YR	F	61	KG	FR	OT	REVLIMID	CAPSULES	Oral	25 MILLIGRAM	Interstitial lung disease
123861953	65	YR	M	77	KG	JP	OT	darbepoetin alfa	SOLUTION FOR INJECTION IN PRE-FILLED SYRINGE	Subcutaneous	240 MUG, QWK	Interstitial lung disease
123861953	65	YR	M	77	KG	JP	OT	darbepoetin alfa	SOLUTION FOR INJECTION IN PRE-FILLED SYRINGE	Subcutaneous	240 MUG, QWK	Lung infiltration
123875533			F			CA	OT	ABATACEPT	SOLUTION FOR INFUSION	Intravenous (not otherwise specified)	1000 MG, Q4WK	Lung disorder
123896153	78	YR	M			JP	MD	METHOTREXATE SODIUM.			LOW-DOSE MXT	Lung disorder
123903977	56	YR	M	75	KG	JP	OT	VIDAZA	INJECTION	Intravenous drip	150 MILLIGRAM (1.5 DF)	Interstitial lung disease
123913132	68	YR	M			JP	MD	NIVOLUMAB	SOLUTION FOR INJECTION	Intravenous drip	3 MG/KG, Q2WK	Pneumonitis
123915935			F			US	PH	Gabapentin Tablets USP 600mg	TABLET	Unknown	ONE TABLET, 3 TIMES A DAY	Lung disorder
1239273810	48	YR	F	86.17	KG	US	OT	ADEMPAS			UNK	Lung disorder
123940543	60	YR	M	80	KG	FR	MD	VELCADE	INJECTION	Subcutaneous	2.6 MG, UNK	Lung disorder
1239559212	46	YR	F	55.78	KG	US	MD	PEMBROLIZUMAB.	POWDER FOR INJECTION	Intravenous (not otherwise specified)	UNK	Lung disorder
123960644	69	YR	F	59.4	KG	US	CN	SANDOSTATIN		Unknown	UNK	Interstitial lung disease
1240328011	66	YR	M	75	KG	GR	OT	NIVOLUMAB	SOLUTION FOR INJECTION	Intravenous (not otherwise specified)	225 MG, UNK	Pneumonitis
124035435	56	YR	F			CA	CN	COSENTYX	INJECTION	Subcutaneous	300 MG, QMO	Lung disorder
124067014	0	DY	M			FR	LW	DEPAKOTE		Transplacental		Lung disorder
1240878611	38	YR	F	47	KG	JP	MD	TAGRISSO	TABLET	Oral		Interstitial lung disease
124089184	58	YR	F			US	MD	ENBREL	SOLUTION FOR INJECTION IN PRE-FILLED SYRINGE	Unknown	50 MG, UNK	Interstitial lung disease
124102403	8	DEC	F	51	KG	JP	PH	pegfilgrastim	SOLUTION FOR INJECTION	Subcutaneous	3.6 MG, UNK	Interstitial lung disease
124131278	75	YR	F	71.66	KG	US	OT	ADEMPAS		Oral	UNK	Lung disorder
124186882	69	YR	M	50	KG	JP	MD	Tocilizumab	SOLUTION FOR INJECTION IN PRE-FILLED SYRINGE	Subcutaneous	DATE OF MOST RECENT DOSE PRIOR TO EVENT: 27/APR/2016	Interstitial lung disease
124264645	69	YR	F			US	CN	XARELTO	TABLET	Oral		Interstitial lung disease
1243092617	67	YR	F			CA	MD	XOLAIR	SOLUTION FOR INJECTION	Subcutaneous		Lung disorder
124329264			M			JP	CN	DAPTOMYCIN.	INJECTION	Intravenous drip	4 MG/KG, QD	Interstitial lung disease
124329423	58	YR	M	59	KG	JP	MD	HALAVEN	INFUSION	Intravenous drip		Pneumonitis
124330915	46	YR	M			CZ	MD	DARATUMUMAB	CONCENTRATE FOR SOLUTION FOR INFUSION	Intravenous (not otherwise specified)		Lung disorder
124375833	73	YR	M	66	KG	JP	OT	Prasugrel Hydrochloride	TABLET	Oral	3.75 MG, QD	Pulmonary alveolar haemorrhage
124376355	24	YR	F	68.27	KG	US	OT	TOBI PODHALER	DRY POWDER	Respiratory (inhalation)	1 DF (300 MG/5 ML, 28 DAYS ON AND 28 DAYS OFF), BID	Lung disorder
124388392	61	YR	M			US	CN	COPAXONE	INJECTION	Subcutaneous		Lung disorder
124418673	83	YR	M			IT	MD	VINCRISTINE TEVA		Intravenous (not otherwise specified)		Pneumonitis
124433732	39	YR	F	108	KG	FR	MD	XOLAIR		Unknown	600 MG, EVERY FIFTEEN DAYS	Lung disorder
124487828	43	YR	F			AU	CN	ADEMPAS			UNK	Lung disorder
124493636	55	YR	F	46.6	KG	JP	PH	HARVONI	TABLET	Oral	1 DF, QD	Interstitial lung disease
124521429	69	YR	F	93.88	KG	US	OT	ADEMPAS		Oral	UNK	Interstitial lung disease
124521429	69	YR	F	93.88	KG	US	OT	ADEMPAS		Oral	UNK	Pneumonitis
124527753	19	YR	M			JP	MD	METHOTREXATE SODIUM.	SOLUTION FOR INJECTION/INFUSION		UNK	Pulmonary fibrosis
124539756	67	YR	M			JP	CN	NIVOLUMAB	SOLUTION FOR INJECTION	Intravenous drip	200 MG, QD	Interstitial lung disease
124547333						US	OT	VIDAZA	INJECTION	Unknown	75 MILLIGRAM/SQ. METER	Pneumonitis
124595483	62	YR	M	59.5	KG	JP	MD	GILOTRIF	FILM-COATED TABLET	Oral		Interstitial lung disease
124605149	58	YR	M			JP	CN	NIVOLUMAB	SOLUTION FOR INJECTION	Intravenous drip	3 MG/KG, UNK	Interstitial lung disease
124654216	53	YR	M			JP	CN	NIVOLUMAB	SOLUTION FOR INJECTION	Intravenous drip	3 MG/KG, UNK	Interstitial lung disease
124664924	71	YR	F			CA	CN	XOLAIR	SOLUTION FOR INJECTION	Subcutaneous	150 MG, EVERY 4 WEEKS	Lung disorder
124665983	68	YR	M			JP	CN	NIVOLUMAB	SOLUTION FOR INJECTION	Intravenous drip	3 MG/KG, Q2WK	Lung disorder
124665983	68	YR	M			JP	CN	NIVOLUMAB	SOLUTION FOR INJECTION	Intravenous drip	3 MG/KG, Q2WK	Organising pneumonia
124665983	68	YR	M			JP	CN	NIVOLUMAB	SOLUTION FOR INJECTION	Intravenous drip	3 MG/KG, Q2WK	Pneumonitis
1246860912	62	YR	M			CA	CN	XOLAIR	VIAL	Subcutaneous	300 MG, EVERY 4 WEEKS	Lung disorder
124716782	50	YR	M			CA	CN	METHOTREXATE SODIUM.			UNK	Pneumonitis
124842136	43	YR	M			CA	CN	XOLAIR	SOLUTION FOR INJECTION	Subcutaneous	150 MG, EVERY 4 WEEKS	Lung disorder
124874662	69	YR	M			AU	OT	Doxorubicin		Unknown	UNK	Pneumonitis
124921915	74	YR	M	51	KG	TW	OT	ABRAXANE	INJECTION FOR INFUSION	Intravenous drip	145 MG	Interstitial lung disease
124945797	29	YR	F			CA	CN	XOLAIR	SOLUTION FOR INJECTION	Subcutaneous		Lung disorder
124969194	59	YR	M			NL	MD	BIBF 1120	CAPSULE, SOFT	Oral		Pneumonitis
124973412	74	YR	F			CA	MD	METHOTREXATE SODIUM.	SOLUTION FOR INJECTION	Subcutaneous	UNK	Lung disorder
124976663	65	YR	M	65	KG	JP	MD	HUMIRA	SOLUTION FOR INJECTION IN PRE-FILLED SYRINGE	Subcutaneous		Interstitial lung disease
1249983210			F			US	CN	IMBRUVICA	CAPSULE	Oral		Lung disorder
125066248	75	YR	M			BE	OT	DUODOPA		Other	MD;5ML, CD;3.5ML/H DURING 16HRS, ED;3ML; ND;2.3ML/H DURING 8HRS	Lung disorder
125091603	69	YR	M			GB	OT	REVLIMID	CAPSULES	Oral		Pneumonitis
125102305	77	YR	F			US	OT	UPTRAVI	TABLET	Oral	UNK	Lung disorder
125111344						JP	CN	JAKAVI	TABLET	Oral	UNK	Pulmonary alveolar haemorrhage
125116413	67	YR	M			JP	CN	NIVOLUMAB	SOLUTION FOR INJECTION	Intravenous drip	3 MG/KG, Q2WK	Interstitial lung disease
125123494	75	YR	M			US	CN	XARELTO	TABLET	Oral		Lung disorder
125210495	74	YR	M	74	KG	AT	MD	JAKAVI	TABLET	Oral	30 MG, QD	Lung disorder
1252449410	75	YR	M	70	KG	IT	MD	VELCADE	INJECTION	Subcutaneous	2.38 MG, 1/WEEK	Interstitial lung disease
125258213	82	YR	F	37	KG	JP	MD	TAGRISSO	TABLET	Oral		Interstitial lung disease
125275933	39	YR	M	104	KG	CA	MD	XOLAIR	SOLUTION FOR INJECTION	Subcutaneous		Organising pneumonia
125275933	39	YR	M	104	KG	CA	MD	XOLAIR	SOLUTION FOR INJECTION	Subcutaneous		Pneumonitis
125277633						US	CN	KEYTRUDA	POWDER FOR INJECTION	Intravenous (not otherwise specified)	UNK	Pulmonary fibrosis
125291854	82	YR	F	36	KG	JP	MD	IRESSA	TABLET	Oral		Lung disorder
125298633	72	YR	M			JP	CN	NIVOLUMAB	SOLUTION FOR INJECTION	Unknown	3 MG/KG, UNK	Organising pneumonia
125372513	67	YR	F			GB	CN	BETAFERON	POWDER AND SOLVENT FOR SOLUTION FOR INJECTION	Subcutaneous	250 ?G, QOD	Lung disorder
125379892	66	YR	F			DE	MD	HUMIRA	SOLUTION FOR INJECTION	Subcutaneous		Interstitial lung disease
125379892	66	YR	F			DE	MD	HUMIRA	SOLUTION FOR INJECTION	Subcutaneous		Pneumonitis
125398333	67	YR	F			CA	OT	ENBREL	UNKNOWN FORMULATION	Subcutaneous	50 MG, PER WEEKLY	Pneumonitis
1254392915	55	YR	F	53	KG	US	OT	FLOLAN	POWDER FOR INFUSION	Intravenous (not otherwise specified)	5 DF, CO	Lung disorder
125449813						GB	MD	DOXORUBICIN	LIPOSOME INJECTION	Intravenous (not otherwise specified)		Pneumonitis
125450969	45	YR	F			US	OT	IMBRUVICA	CAPSULE	Oral		Interstitial lung disease
125546434	58	YR	M	65	KG	FR	CN	NIVOLUMAB	SOLUTION FOR INJECTION	Unknown	195 MG, UNK	Interstitial lung disease
125574433	82	YR	M	61.1	KG	JP	MD	BIBF 1120	CAPSULE, SOFT	Oral		Idiopathic pulmonary fibrosis
125583243	19	YR	M			US	MD	SOLIRIS	CONCENTRATE FOR SOLUTION FOR INFUSION	Intravenous (not otherwise specified)	1200 MG, Q2W	Interstitial lung disease
125618023	54	YR	F			US	CN	LINZESS	CAPSULE	Unknown	UNK	Lung disorder
125633803	76	YR	F			US	OT	OPSUMIT	TABLET	Oral	10 MG, QD	Lung disorder
125704016	52	YR	F			CA	CN	XELJANZ	TABLET	Oral	5 MG, 1X/DAY	Lung disorder
125710855	61	YR	F			CA	MD	XELJANZ	TABLET	Oral	5 MG, 1X/DAY	Lung disorder
125733433	70	YR	M			JP	PH	OPDIVO	CONCENTRATE FOR SOLUTION FOR INFUSION	Intravenous drip	3 MG/KG, QD	Interstitial lung disease
125735254	65	YR	F			US	OT	IBRANCE	CAPSULE		125 MG, UNK	Lung disorder
125756245	69	YR	F			US	CN	XELJANZ	TABLET		5 MG, 2X/DAY	Lung disorder
125760613			F			US	CN	LETROZOLE.		Unknown		Pulmonary fibrosis
125798716	79	YR	M	67	KG	JP	OT	PAZOPANIB	TABLET	Oral	400 MG, QD	Interstitial lung disease
125801762			M	92	KG	BR	CN	SYNTHROID	TABLET	Oral		Lung disorder
125962052	60	YR	F			US	MD	KYPROLIS	UNKNOWN FORMULATION	Unknown	UNK	Lung disorder
125970724	62	YR	M			JP	MD	FARYDAK	CAPSULE	Oral	10 MG, QD	Lung infiltration
126036303	85	YR	F			US	CN	IMBRUVICA	CAPSULE	Oral		Pulmonary fibrosis
126055903	78	YR	F			JP	MD	OPSUMIT	TABLET	Oral	5 MG, QD	Interstitial lung disease
126079938	47	YR	F	53	KG	IT	MD	LDK378	CAPSULE	Oral	750 MG, QD	Organising pneumonia
126082603	61	YR	M	75	KG	JP	MD	HALAVEN	INFUSION	Intravenous drip		Interstitial lung disease
126086063	55	YR	M			CA	CN	ZYDELIG	TABLET	Oral	150 MG, BID	Pneumonitis
126086812	78	YR	F	46.71	KG	US	OT	OPSUMIT	TABLET	Oral	10 MG, QD	Lung infiltration
126091666			F			CA	CN	Certolizumab pegol RA		Subcutaneous	400 MG, EV 2 WEEKS(QOW)	Lung disorder
126122724	70	YR	M	70	KG	JP	CN	CYRAMZA		Intravenous (not otherwise specified)	560 MG, OTHER	Interstitial lung disease
126141232	67	YR	M	71	KG	FR	MD	DARATUMUMAB	CONCENTRATE FOR SOLUTION FOR INFUSION	Intravenous (not otherwise specified)		Lung disorder
126151214	82	YR	F	44	KG	JP	MD	REMINYL	TABLETS	Oral		Interstitial lung disease
126155136	73	YR	F	61.2	KG	US		TUDORZA PRESSAIR	INHALATION POWDER	Respiratory (inhalation)	ONCE DAILY	Lung disorder
126155993	68	YR	F			CO	CN	ENBREL	SOLUTION FOR INJECTION IN PRE-FILLED SYRINGE	Subcutaneous	50 MG, WEEKLY	Lung disorder
126163724	66	YR	F	46	KG	JP	MD	OFEV	CAPSULE, SOFT	Unknown		Idiopathic pulmonary fibrosis
126181303	76	YR	M			ES	OT	CARBOPLATIN.		Unknown	250 MG/M2, 2 CYCLES	Lung infiltration
126181303	76	YR	M			ES	OT	CARBOPLATIN.		Unknown	250 MG/M2, 2 CYCLES	Pulmonary toxicity
126185723			F			US	CN	SYMBICORT		Respiratory (inhalation)	160/4.5 MCG 2 PUFFS IN THE MORNING AND 2 PUFFS AT NIGHT	Lung disorder
126235502	65	YR	M			FR	OT	JANUVIA	FILM-COATED TABLET	Oral	100 MG, QD	Lung disorder
126261172			M			US	PH	ELIQUIS		Oral	5 MG, BID	Pneumonitis
126283622	61	YR	M	59.4	KG	JP	MD	BARACLUDE	FILM-COATED TABLET	Oral	0.5 MG, UNK	Interstitial lung disease
126334726	74	YR	M			CA	OT	IMBRUVICA	CAPSULE	Oral		Lung disorder
126337123	71	YR	M			JP	PH	VECTIBIX	UNKNOWN FORMULATION	Intravenous drip	UNK	Interstitial lung disease
126343194	66	YR	M			JP	CN	JAKAVI	TABLET	Oral	5 MG, BID	Interstitial lung disease
126343194	66	YR	M			JP	CN	JAKAVI	TABLET	Oral	5 MG, BID	Pulmonary alveolar haemorrhage
126343344	60	YR	M			US	CN	BREO ELLIPTA	INHALATION POWDER	Respiratory (inhalation)	1 PUFF(S), QD	Lung disorder
126349703	80	YR	F			JP	MD	NIVOLUMAB		Unknown	3 MG/KG, UNK	Organising pneumonia
126356672	49	YR	F			CA	OT	ENBREL	UNKNOWN FORMULATION	Unknown	UNK	Lung disorder
126358672	54	YR	F			US	MD	TRACLEER	TABLET	Oral	125 MG, BID	Lung disorder
126386664	63	YR	M	51	KG	JP	MD	TAGRISSO	TABLET	Oral		Interstitial lung disease
126398764	80	YR	M			IT	CN	NIVOLUMAB	SOLUTION FOR INJECTION	Intravenous (not otherwise specified)	3. MG/KG, UNK	Lung disorder
1264008113	72	YR	M	54.4	KG	JP	MD	Atezolizumab		Intravenous (not otherwise specified)	FIXED DOSE PER PROTOCOL. MOST RECENT DOSE PRIOR TO THE EVENT ONSET WAS ON 21/JUL/2016	Interstitial lung disease
126407073	50	YR	F	107.7	KG	AU	CN	REPATHA	SOLUTION FOR INJECTION	Subcutaneous	140 MG, FORTNIGHTLY	Lung disorder
126420834	94	YR	M			JP	CN	NIVOLUMAB		Intravenous drip	2 MG/KG, QD	Interstitial lung disease
126429843			M			US	MD	OPDIVO		Intravenous (not otherwise specified)	253 MG, Q3WK	Pneumonitis
126433854	53	YR	F	82.7	KG	BR	MD	Atezolizumab		Intravenous (not otherwise specified)	MOST RECENT DOSE ADMINISTERED ON 15/JUN/2016, PRIOR TO THE EVENT?MOST RECENT DOSE ADMINISTERED ON 15	Pneumonitis
126446665	37	YR	F			ES	OT	LEMTRADA	CONCENTRATE FOR SOLUTION FOR INFUSION	Intravenous (not otherwise specified)		Pneumonitis
126460052	65	YR	M			FR	OT	KENZEN	TABLET	Oral		Interstitial lung disease
126491623	67	YR	M	86	KG	AU	MD	Atezolizumab		Intravenous (not otherwise specified)	DATE OF MOST RECENT DOSE PRIOR TO THE EVENT ONSET: 15/JUL/2016	Pneumonitis
126541377	77	YR	F	42	KG	JP	MD	TAGRISSO	TABLET	Oral		Lung disorder
126577612	71	YR	F	98.41	KG	US	OT	OPSUMIT	TABLET	Oral	10 MG, QD	Pneumonitis
126583323	76	YR	F	50	KG	DE	CN	ESBRIET	CAPSULE	Oral	9 CAPSULES THRICE DAILY	Idiopathic pulmonary fibrosis
126586625	46	YR	F	85.35	KG	US	MD	AVONEX	SOLN FOR INJECT IN PRE-FILLED SYRINGE	Intramuscular		Lung disorder
126591232	78	YR	M			FR	OT	Ventoline	INHALATION POWDER	Respiratory (inhalation)	100 MG, PRN	Lung disorder
126623042	72	YR	M			JP	MD	TRAMCET	FILM COATED TABLET	Oral		Lung disorder
126683514	65	YR	M	73	KG	NL	CN	SOMAVERT	POWDER AND SOLVENT FOR SOLUTION FOR INJECTION	Subcutaneous	40 MG, 1X/WEEK	Lung disorder
1267325610	64	YR	M	60	KG	JP	MD	Atezolizumab		Intravenous (not otherwise specified)	MOST RECENT DOSE PRIOR TO FEBRILE NEUTROPENIA ONSET: 29/JUL/2016?DATE OF MOST RECENT DOSE PRIOR TO T	Pneumonitis
126802674	55	YR	F			GB	MD	EXEMESTANE.		Oral	25 MG, 1X/DAY	Pneumonitis
126805163	49	YR	F	51	KG	BR	OT	AFINITOR	TABLET	Oral	10 MG, QD	Pneumonitis
126820528	62	YR	F	55.8	KG	BE	MD	BIBF 1120	CAPSULE, SOFT	Oral		Lung infiltration
126835124	73	YR	F	66	KG	IT	MD	CAELYX	CONCENTRATE FOR SOLUTION FOR INFUSION	Intravenous (not otherwise specified)		Interstitial lung disease
126850483	70	YR	M			JP	CN	NIVOLUMAB	SOLUTION FOR INJECTION	Intravenous drip	230 MG, QD	Interstitial lung disease
126870917	75	YR	M	73.47	KG	US	OT	NIVOLUMAB	SOLUTION FOR INJECTION	Intravenous (not otherwise specified)	1 DF, UNK	Pneumonitis
126885044			M			CA	CN	XYREM	ORAL SOLUTION	Oral	2.25 G, BID	Lung disorder
126916723						AU	MD	EYLEA	INJECTION	Intraocular	2 MG, UNK	Interstitial lung disease
126918813	65	YR	M	69.3	KG	JP	MD	panitumumab	SOLUTION FOR INJECTION	Intravenous drip	400 MG, Q2WK	Interstitial lung disease
126952493	68	YR	M			JP	MD	ELTROMBOPAG	TABLET	Oral	12.5 MG, QD	Interstitial lung disease
127003624	65	YR	M	73	KG	JP	MD	MICAMLO COMBINATION	TABLET	Oral		Interstitial lung disease
127013577	81	YR	M			CA	MD	XOLAIR	SOLUTION FOR INJECTION	Subcutaneous	225 MG, BIW (EVERY 2 WEEKS)	Lung disorder
127027304	65	YR	M			JP	OT	ABRAXANE	INJECTION FOR INFUSION	Intravenous drip	165MG	Pneumonitis
127032596	74	YR	F			JP	MD	HALAVEN	INFUSION	Intravenous drip		Interstitial lung disease
127035163	41	YR	M	70	KG	ES	OT	LEMTRADA	CONCENTRATE FOR SOLUTION FOR INFUSION	Intravenous (not otherwise specified)		Pneumonitis
127037874	73	YR	F	66	KG	IT	MD	YONDELIS	INTRAVENOUS INFUSION	Intravenous (not otherwise specified)		Interstitial lung disease
127084882	67	YR	F			US	CN	ADVAIR DISKUS	INHALATION POWDER	Respiratory (inhalation)	1 PUFF(S), BID	Lung disorder
127093453	65	YR	F			US	MD	ENBREL	SOLUTION FOR INJECTION IN PRE-FILLED SYRINGE	Unknown	50 MG, QWK	Lung disorder
127128492			F			IL	MD	TREANDA	POWDER FOR INJECTION	Intravenous (not otherwise specified)		Lung infiltration
127131374	61	YR	M	75	KG	DE	MD	VENETOCLAX	TABLET	Oral		Pneumonitis
127161826	64	YR	F	72	KG	FR	MD	AFINITOR		Oral	5 MG, QD	Lung disorder
127163506	74	YR	F	64.3	KG	JP	MD	DIOVAN	FILM-COATED TABLET	Oral	40 MG, QD	Interstitial lung disease
127173332	64	YR	F	44.5	KG	JP	MD	LYRICA	CAPSULE, HARD	Oral	25 MG, 2X/DAY	Lung disorder
127179094	63	YR	M	85	KG	GB	MD	VARGATEF	TABLET	Oral	ON DAYS 2 TO 21 Q21	Pneumonitis
127199075	40	YR	M			JP	MD	OPDIVO		Intravenous drip	3 MG/KG, UNK	Lung disorder
127227447	45	YR	F	54.6	KG	JP	PH	KLARICID	TABLET	Oral		Organising pneumonia
127253612	76	YR	M			US	MD	blinatumomab	INVESTIGATIONAL DOSAGE FORM	Intravenous (not otherwise specified)	9 MUG, CONTINUING	Pneumonitis
127279122	64	YR	F			JP	CN	NIVOLUMAB		Intravenous drip	2 MG/KG, QD	Lung disorder
127284917	77	YR	F			US	CN	DOXYCYCLINE.		Unknown		Lung disorder
127308402	52	YR	F	58.6	KG	JP	MD	Certolizumab pegol RA	SOLUTION FOR INJECTION	Subcutaneous	400 MG, EV 2 WEEKS(QOW)	Organising pneumonia
127323032	51	YR	F			US	CN	XARELTO	TABLET	Oral		Pulmonary alveolar haemorrhage
127326353			M			US	CN	XARELTO	TABLET	Oral		Pulmonary alveolar haemorrhage
127329552	47	YR	F	64	KG	CO	CN	AFINITOR	TABLET	Oral	10 MG, UNK	Pneumonitis
127337965	62	YR	F			CA	MD	XOLAIR	SOLUTION FOR INJECTION	Subcutaneous		Lung disorder
127353772	62	YR	M			JP	CN	NIVOLUMAB	SOLUTION FOR INJECTION	Intravenous drip	3 MG/KG, Q2WK	Organising pneumonia
127371863						CA		Erlotinib	TABLET	Oral		Interstitial lung disease
127388215	62	YR	F			US	CN	AMBRISENTAN	TABLET	Unknown	10 MG, QD	Lung disorder
127399243			F			US	CN	TARCEVA	TABLET	Oral		Lung disorder
127399395	75	YR	M			US	CN	XTANDI	CAPSULE	Oral		Pneumonitis
127409023	39	YR	F	52	KG	FR	CN	SOLIRIS	CONCENTRATE FOR SOLUTION FOR INFUSION	Intravenous (not otherwise specified)	900 MG, QW	Lung disorder
127451355	71	YR	F			CA	OT	Certolizumab pegol RA		Subcutaneous	400 MG, EV 2 WEEKS(QOW) X3	Interstitial lung disease
127465533	84	YR	M	62	KG	JP	MD	PRAZAXA	CAPSULE	Oral		Pulmonary alveolar haemorrhage
127550233	68	YR	F	85	KG	DE	OT	OTEZLA	TABLETS	Oral	60 MILLIGRAM	Interstitial lung disease
127553414	76	YR	M	51	KG	JP	MD	CIMZIA	SOLUTION FOR INJECTION	Subcutaneous	200 MG, EV 3 WEEKS	Interstitial lung disease
127577913	64	YR	M			JP	CN	NIVOLUMAB	SOLUTION FOR INJECTION	Intravenous drip	3 MG/KG, UNK	Interstitial lung disease
127589134	81	YR	M			AU	MD	XGEVA	UNKNOWN FORMULATION	Unknown	UNK	Pneumonitis
127596593			F			JP	MD	ONGLYZA	TABLET	Oral		Interstitial lung disease
127610065	67	YR	M			CA	MD	RITUXAN	SOLUTION FOR INFUSION	Intravenous (not otherwise specified)		Pneumonitis
1277178411	72	YR	F	86.17	KG	US	OT	ADEMPAS		Oral	UNK	Lung disorder
127729232	80	YR	M			DE	MD	OFEV	CAPSULE, SOFT	Oral		Idiopathic pulmonary fibrosis
127754442	50	YR	F			FR	OT	REMICADE	LYOPHILIZED POWDER	Intravenous (not otherwise specified)		Lung disorder
127785074	56	YR	M	74.91	KG	US	MD	REVLIMID	CAPSULES	Oral	25 MILLIGRAM	Pneumonitis
127794428	70	YR	F			FR	MD	AFINITOR		Oral	5 MG, QD	Lung disorder
127804482	73	YR	M	53	KG	ES	MD	CALCIUM FOLINATE			200 MG/M2, CYCLIC (12 CYCLES)	Organising pneumonia
127810476	71	YR	M			JP	CN	NIVOLUMAB	SOLUTION FOR INJECTION	Intravenous drip	3 MG/KG, UNK	Interstitial lung disease
127818323	32	YR	F	85	KG	AT	CN	COMETRIQ	CAPSULE		UNK	Lung infiltration
1278454010	67	YR	F			CA	CN	DILTIAZEM SANDOZ		Oral	120 MG, QD (AM)	Lung disorder
127859996			F			DE	OT	AFINITOR	TABLET	Oral	5 MG, QD	Lung infiltration
127867655	84	YR	F	70	KG	FR	MD	PLAVIX		Oral		Lung disorder
127867982	84	YR	M			US	CN	ZENPEP	MODIFIED-RELEASE CAPSULE, SOFT	Oral	3000 UNITS, UNK	Interstitial lung disease
127872983			F			GB	OT	ABATACEPT	SOLUTION FOR INJECTION	Subcutaneous	125 MG, QWK	Lung disorder
127906142	47	YR	F	70	KG	MX	CN	MABTHERA	SOLUTION FOR INFUSION	Intravenous (not otherwise specified)	MOST RECENT DOSE IN FEB AND MAR/2016?EVERY ADMINISTRATION IS SEPERATED FOR 10 DAYS	Pulmonary fibrosis
127908532	7	YR	M			US	OT	METHOTREXATE.				Pneumonitis
127963183	7	YR	M			US	OT	METHOTREXATE SODIUM.			UNK	Pulmonary toxicity
127967254	63	YR	M			JP	MD	TORISEL	SOLUTION FOR INJECTION	Intravenous drip	15 MG, UNK	Lung infiltration
127970623			M			US	OT	CHANTIX	FILM-COATED TABLET		UNK	Lung disorder
127973042	64	YR	F	68	KG	AU	PH	OPSUMIT	TABLET	Oral	UNK	Interstitial lung disease
127981454	77	YR	M			US	CN	AMBRISENTAN	TABLET	Unknown	5 MG, QD	Lung disorder
128001083	18912	DY	M	65	KG	US	CN	TAGRISSO	TABLET	Oral		Pneumonitis
128002654	49	YR	F	64.9	KG	US	CN	JAKAFI	TABLET	Oral	15 MG, BID	Lung infiltration
128073304	68	YR	M			JP	CN	NIVOLUMAB	SOLUTION FOR INJECTION	Intravenous drip	3 MG/KG, QD	Interstitial lung disease
128073412	72	YR	M			CA	CN	ARAVA		Unknown	20MG/D M-W-F, 10MG/D 4X/WK	Lung disorder
128073412	72	YR	M			CA	CN	ARAVA		Unknown	20MG/D M-W-F, 10MG/D 4X/WK	Pulmonary toxicity
128094232			F			JP	MD	Pertuzumab	SOLUTION FOR INFUSION	Intravenous drip	DOSAGE IS UNCERTAIN.	Interstitial lung disease
128099253	56	YR	F			CA	CN	XOLAIR	SOLUTION FOR INJECTION	Subcutaneous	300 MG, BIW	Lung disorder
128106662	72	YR	F			US	CN	AMBRISENTAN	TABLET	Unknown	5 MG, QD	Lung disorder
128124052	10	YR	M	31.9	KG	GB	CN	SOLIRIS	CONCENTRATE FOR SOLUTION FOR INFUSION	Intravenous (not otherwise specified)	600 MG, SINGLE	Lung disorder
128179423	23	YR	F			US	CN	AZTREONAM LYSINE	INHALATION VAPOUR, LIQUID	Respiratory (inhalation)	75 MG, UNK	Lung disorder
128198922	78	YR	M	86.5	KG	JP	MD	BIBF 1120	CAPSULE, SOFT	Oral		Idiopathic pulmonary fibrosis
128205433	65	YR	F	65	KG	AT	MD	NIVOLUMAB	SOLUTION FOR INJECTION	Unknown	UNK	Pneumonitis
128216914	55	YR	F	62	KG	JP	CN	NIVOLUMAB		Intravenous drip	2 MG/KG, UNK	Interstitial lung disease
128240342	80	YR	M			JP	MD	XARELTO	TABLET	Oral		Interstitial lung disease
128266287	69	YR	F	63.3	KG	JP	MD	GILOTRIF	FILM-COATED TABLET	Oral		Interstitial lung disease
128280223	56	YR	M	81.3	KG	US	MD	BIBF 1120	CAPSULE, SOFT	Oral		Idiopathic pulmonary fibrosis
128283592						AU	OT	REVLIMID	CAPSULES	Oral		Lung infiltration
128284334	68	YR	F	71.66	KG	US	OT	ADEMPAS			UNK	Lung disorder
128309055	64	YR	M	80	KG	JP	MD	FORXIGA	TABLET	Oral		Lung disorder
128316252	72	YR	M			CA	OT	PLAQUENIL	TABLET	Unknown		Lung disorder
128316252	72	YR	M			CA	OT	PLAQUENIL	TABLET	Unknown		Pulmonary toxicity
128316898	75	YR	M			DE	CN	BERIPLEX P/N	INJECTION	Intravenous (not otherwise specified)	UNK	Lung infiltration
128369454	85	YR	F			TW	MD	XELJANZ	TABLET	Oral	5 MG, BID	Pulmonary fibrosis
128373625	85	YR	M	73	KG	US	MD	NORTHERA	CAPSULE	Oral		Lung disorder
128383442	69	YR	M	78.09	KG	US	CN	PROAIR RESPICLICK		Unknown	2 PUFFS EVERY 4 TO 6 HOURS AS NEEDED	Lung disorder
128396139	64	YR	F			US	MD	PEMBROLIZUMAB.	POWDER FOR INJECTION	Intravenous (not otherwise specified)	UNK, ONCE	Pneumonitis
128398735	69	YR	M	68	KG	JP	CN	TOFACITINIB CITRATE	TABLET	Oral	5 MG, 2X/DAY	Interstitial lung disease
128404453	73	YR	M			JP	CN	NIVOLUMAB	SOLUTION FOR INJECTION	Intravenous drip	3 MG/KG, Q2WK	Lung disorder
128417872			M			US	CN	OFEV	TABLET	Oral		Idiopathic pulmonary fibrosis
128425053	74	YR	M			BR	CN	ABATACEPT	SOLUTION FOR INFUSION	Intravenous (not otherwise specified)	1 DF, QMO	Pulmonary fibrosis
128439924	68	YR	F	69	KG	FR	OT	REVLIMID	CAPSULES	Oral	10 MG	Lung disorder
128444043	69	YR	M	107.6	KG	US	CN	ESBRIET	CAPSULE	Oral	3 CAPULES THRICE DAILY	Lung disorder
128446374	57	YR	F			US	OT	ADEMPAS			UNK	Lung disorder
128448153	73	YR	F	78.47	KG	US	CN	REVATIO	FILM-COATED TABLET		3 DF, DAILY	Lung disorder
128466552	76	YR	F	55	KG	JP	MD	pegfilgrastim	SOLUTION FOR INJECTION	Subcutaneous	3.6 MG, UNK	Interstitial lung disease
128473732	4	YR	M			PL	MD	ZINACEF		Intramuscular	0.5 G, UNK	Pneumonitis
128503777	62	YR	M			CA	MD	HUMIRA	SOLUTION FOR INJECTION IN PRE-FILLED PEN	Subcutaneous		Lung disorder
128555943	32	YR	F	71	KG	ES	OT	BLINDED IPILIMUMAB	SOLUTION FOR INJECTION	Unknown	UNK, QCYCLE	Pneumonitis
128576644	70	YR	F	64	KG	DE	OT	INCB018424	TABLET	Oral	15 MG, BID (2 DF PER DAY)	Lung infiltration
128583802	44	YR	F	81.63	KG	US	OT	SOVALDI	TABLET	Unknown	400 MG, QD	Lung disorder
128586942	4	YR	M			PL	MD	ZINACEF	UNKNOWN	Intramuscular		Pneumonitis
128593123			M	50	KG	BR	MD	AFINITOR	TABLET	Oral	10 MG, QD (1 TABLET A DAY)	Pneumonitis
128594199	57	YR	F			US	CN	LEMTRADA	CONCENTRATE FOR SOLUTION FOR INFUSION	Intravenous drip		Lung infiltration
128594199	57	YR	F			US	CN	LEMTRADA	CONCENTRATE FOR SOLUTION FOR INFUSION	Intravenous drip		Pneumonitis
128594552	9	DEC	M			JP	CN	JANUVIA	TABLET	Oral	DAILY DOSAGE UNKNOWN	Interstitial lung disease
128595762			F			DE	MD	HUMIRA	SOLUTION FOR INJECTION	Subcutaneous		Lung disorder
128595945	72	YR	M	83.9	KG	US	OT	UPTRAVI	TABLET	Oral	400 MCG, BID	Lung disorder
128598074			M			US	CN	OFEV	CAPSULE	Oral		Idiopathic pulmonary fibrosis
128598312	78	YR	F	35.3	KG	JP	MD	BIBF 1120	CAPSULE, SOFT	Unknown		Idiopathic pulmonary fibrosis
128598706	80	YR	M			DE	MD	OFEV	CAPSULE, SOFT	Oral		Idiopathic pulmonary fibrosis
128602805	80	YR	M			JP	CN	ERBITUX	INJECTION	Intravenous (not otherwise specified)	640 MG, UNKNOWN	Interstitial lung disease
128605335	48	YR	F	72.6	KG	PL	MD	DACLIZUMAB HYP	INJECTION	Subcutaneous		Pulmonary fibrosis
128667404	59	YR	F	50	KG	JP	MD	TAGRISSO	TABLET	Oral		Lung disorder
128668766	68	YR	F	56	KG	TW	OT	HUMIRA	SOLUTION FOR INJECTION	Subcutaneous		Lung infiltration
128681592			M			US	CN	ALECENSA		Unknown		Pneumonitis
128702334	78	YR	M	44	KG	JP	MD	panitumumab	SOLUTION FOR INJECTION	Intravenous drip	250 MG, Q2WK	Lung disorder
128702362	45	YR	F	118	KG	US	CN	LYRICA	CAPSULE, HARD		50 MG, 2X/DAY	Lung disorder
128718672			F			AU	OT	ACTEMRA	SOLUTION FOR INFUSION	Intravenous drip		Pulmonary fibrosis
128730685			F			JP	MD	GLIADEL	IMPLANT		7.7 MG, 4 TOTAL	Interstitial lung disease
128733905	70	YR	F	49	KG	JP	MD	TAGRISSO	TABLET	Oral		Lung disorder
128744742						JP	MD	VELCADE	INJECTION	Intravenous (not otherwise specified)	1.3 MG/M2, UNK	Interstitial lung disease
128746062	79	YR	M	46.26	KG	CA	MD	PLACEBO	CAPSULE, SOFT	Oral		Idiopathic pulmonary fibrosis
128747923	66	YR	F			JP	MD	G-LASTA	SOLUTION FOR INFUSION	Subcutaneous	UNK	Interstitial lung disease
128765313	75	YR	F	73.47	KG	US	PH	REMODULIN	INJECTION	Subcutaneous	0.040 ?G/KG, CONTINUING	Lung infiltration
128793432	67	YR	F	74.46	KG	US	CN	ALECENSA	CAPSULE	Oral	4 TABLETS PER DOSE	Lung disorder
128833116	67	YR	M			JP	MD	OPDIVO	SOLUTION FOR INJECTION	Intravenous drip	3 MG/KG, QD	Interstitial lung disease
128834012	86	YR	M			US	CN	RANOLAZINE	TABLET	Oral	1000 MG, UNK	Lung disorder
128834522	23	YR	F			US	CN	AZTREONAM LYSINE	INHALATION VAPOUR, LIQUID	Respiratory (inhalation)	75 MG, UNK	Lung disorder
128874213	77	YR	F	44	KG	JP	MD	CIMZIA	SOLUTION FOR INJECTION	Subcutaneous	400 MG, PER DOSE	Interstitial lung disease
128878454	75	YR	M	44.4	KG	JP	CN	IPILIMUMAB	SOLUTION FOR INJECTION	Intravenous drip	150 MG, UNK	Interstitial lung disease
128903702	54	YR	F			US	MD	OPSUMIT	TABLET	Oral	10 MG, QD	Lung disorder
128912045	38	YR	F	53.4	KG	BR	OT	AFINITOR	TABLET	Oral	10 MG, QD	Pneumonitis
128917342	52	YR	M	66	KG	FR	MD	Obinutuzumab	SOLUTION FOR INFUSION	Intravenous (not otherwise specified)	CYCLE 1	Lung disorder
128919935	18	YR	M	83.6	KG	US	MD	foscarnet?sodium		Intravenous (not otherwise specified)		Pulmonary alveolar haemorrhage
128930733	65	YR	F			CA	CN	METHOTREXATE SODIUM.			UNK	Interstitial lung disease
1289413417	84	YR	M	68	KG	MX	CN	NEXAVAR	FILM-COATED TABLET		400 MG, BID	Lung disorder
128970432	77	YR	M	57.4	KG	JP	MD	XALKORI	CAPSULE	Oral	250 MG, 2X/DAY	Interstitial lung disease
128976503	39	YR	F			CA	OT	XOLAIR	VIAL	Subcutaneous	300 MG, BIW (EVERY 2 WEEKS)	Lung disorder
128977652	63	YR	M			US	OT	OXALIPLATIN.	SOLUTION FOR INJECTION	Unknown	UNK	Lung infiltration
128978273	70	YR	F			GB	OT	JAKAVI	TABLET	Unknown	20 MG	Pneumonitis
128978433	73	YR	F	47	KG	FR	OT	PAZOPANIB	TABLET	Oral	400 MG, QD	Lung disorder
128982833	70	YR	M	84	KG	CH	MD	OFEV		Unknown	STRENGTH: 150	Idiopathic pulmonary fibrosis
128983464	68	YR	M	162.5	KG	US	CN	OFEV	CAPSULE	Oral		Lung disorder
128987685	61	YR	F			JP	MD	KADCYLA	SOLUTION FOR INFUSION	Intravenous drip	DOSAGE IS UNCERTAIN.	Interstitial lung disease
128990804	61	YR	M	81	KG	JP	MD	APIXABAN		Oral	5 MG, BID	Interstitial lung disease
128998595	83	YR	F			US	MD	TORISEL	CONCENTRATE FOR SOLUTION FOR INFUSION		25 MG, WEEKLY	Lung disorder
129003733	64	YR	M	69	KG	ES	MD	Ixazomib	CAPSULE	Oral	4 MG, UNK	Organising pneumonia
129007604	44	YR	F	63	KG	CA	MD	Ratio-Oxycocet		Unknown		Interstitial lung disease
129007604	44	YR	F	63	KG	CA	MD	Ratio-Oxycocet		Unknown		Lung disorder
129016052	64	YR	F	62	KG	DE	MD	LEVETIRACETAM.			1000 MG, ONCE DAILY (QD)	Interstitial lung disease
129017742	65	YR	F			CA	CN	METHOTREXATE (TRADE NAME UNKNOWN)		Unknown		Interstitial lung disease
129018732			M			AU	OT	ACTEMRA	SOLUTION FOR INFUSION	Intravenous (not otherwise specified)		Pulmonary fibrosis
129041153	64	YR	M			IT	CN	SOLIRIS	CONCENTRATE FOR SOLUTION FOR INFUSION	Intravenous (not otherwise specified)	900 MG, QW	Lung disorder
129042822						US	MD	GOLIMUMAB	SOLUTION FOR INJECTION	Subcutaneous		Lung disorder
129044412			F			AU	OT	BLEOMYCIN SULFATE			UNK	Pulmonary fibrosis
129050712			F			US	OT	OTEZLA	TABLETS	Oral	60 MILLIGRAM	Lung disorder
129067842	74	YR	M			JP	PH	OPDIVO		Intravenous drip	3 MG/KG, UNK	Interstitial lung disease
129073042	61	YR	F			CA	PH	SOFOSBUVIR	TABLET	Oral	UNK, QD	Lung disorder
129073053	56	YR	F	60	KG	JP	CN	AMBRISENTAN	TABLET	Oral	5 MG, BID	Interstitial lung disease
129096493	76	YR	F			DE	OT	DOCETAXEL.		Intravenous (not otherwise specified)	75MG/M2	Pulmonary alveolar haemorrhage
129097923	55	YR	M	100	KG	DE	OT	TRAMETINIB		Oral	2 MG, QD	Lung infiltration
129097923	55	YR	M	100	KG	DE	OT	TRAMETINIB		Oral	2 MG, QD	Pneumonitis
129105062	71	YR	M			US	CN	XARELTO	TABLET	Oral	VARYING DOSE OF 15 MG AND 20 MG	Pulmonary alveolar haemorrhage
129107922	65	YR	M			US	CN	XARELTO	TABLET	Oral		Pulmonary alveolar haemorrhage
129135072			F			US	OT	OPDIVO	CONCENTRATE FOR SOLUTION FOR INFUSION	Intravenous (not otherwise specified)	200 MG, UNK	Pneumonitis
129174782	48	YR	M	56	KG	JP	MD	BIBF 1120	CAPSULE, SOFT	Oral		Idiopathic pulmonary fibrosis
129182284	41	YR	F	87.98	KG	US	OT	ADEMPAS			UNK	Lung disorder
129182364	77	YR	M			US	OT	OPSUMIT	TABLET	Oral	10 MG, QD	Interstitial lung disease
129182462	87	YR	M	55	KG	JP	MD	VIDAZA	INJECTION	Subcutaneous	120 MG	Interstitial lung disease
129186363	12	YR	M			BG	MD	BENEFIX	POWDER FOR SOLUTION FOR INJECTION		UNK	Pneumonitis
129187402			F	66	KG	DE	OT	AFINITOR	TABLET	Oral	10 MG, QD	Pulmonary fibrosis
129188602			M	72	KG	BR	MD	DIOVAN AMLO FIX	TABLET	Oral	1 DF (AMLODIPINE 5 MG, VALSARTAN 80 MG), QD	Lung disorder
129201105	75	YR	M			JP	CN	CYRAMZA	INJECTION	Intravenous (not otherwise specified)	UNK	Interstitial lung disease
129208304	64	YR	F	75	KG	JP	MD	XELJANZ	TABLET	Oral	5 MG, 2X/DAY	Organising pneumonia
129210522	73	YR	M			CA	OT	HUMIRA	SOLUTION FOR INJECTION	Subcutaneous		Lung disorder
129210572	76	YR	F			DE	MD	DOCETAXEL.		Intravenous (not otherwise specified)		Pulmonary alveolar haemorrhage
129210904	71	YR	M	80.2	KG	GB	MD	ABRAXANE	INJECTION FOR INFUSION	Intravenous drip	98.522MG/MSQ	Pneumonitis
129241322	72	YR	M			US	CN	IMBRUVICA	CAPSULE	Oral		Pneumonitis
129243123	57	YR	M			ES	CN	SANDOSTATIN LAR DEPOT		Intramuscular	20 MG, UNK	Lung disorder
129243342	19	YR	M	42	KG	US	CN	JAKAFI	TABLET	Oral	5 MG, BID	Lung disorder
129243895	84	YR	M	72.5	KG	JP	OT	REVOLADE TAB	FILM-COATED TABLET	Oral	37.5 MG, (3 TABLETS) QD	Interstitial lung disease
129243895	84	YR	M	72.5	KG	JP	OT	REVOLADE TAB	FILM-COATED TABLET	Oral	37.5 MG, (3 TABLETS) QD	Lung disorder
129247782	82	YR	F	82	KG	JP	MD	OPSUMIT	TABLET	Oral	10 MG, OD	Organising pneumonia
129263122	68	YR	M	85	KG	FR	MD	IBRUTINIB	CAPSULE	Oral		Lung disorder
129263254	69	YR	F			US	CN	NEXAVAR	FILM-COATED TABLET	Oral	200 MG, BID	Pulmonary fibrosis
129278598	65	YR	M	108.9	KG	BE	MD	Atezolizumab	INFUSION	Intravenous (not otherwise specified)	THE DATE OF THE MOST RECENT DOSE OF ATEZOLIZUMAB 1200 MG PRIOR TO SAE ONSET WAS ADMINISTERED ON 17/O	Pneumonitis
129279225	33	YR	M	90.7	KG	US	MD	AIN457	INJECTION	Subcutaneous	150 MG/ML, EVERY 4 WEEKS	Lung disorder
129286972	74	YR	M			JP	MD	OPDIVO		Intravenous drip	3 MG/KG, UNK	Interstitial lung disease
129291452	65	YR	F			US	MD	TORISEL	CONCENTRATE FOR SOLUTION FOR INFUSION		UNK	Pulmonary toxicity
129297873	73	YR	F			US	PH	REVLIMID	CAPSULES	Oral	20 MILLIGRAM	Pulmonary fibrosis
129310692	82	YR	F			BR	CN	CYRAMZA	INJECTION	Unknown	UNK, UNKNOWN	Pneumonitis
129318772	66	YR	M			DE	CN	ESBRIET	CAPSULE	Oral		Pneumonitis
129320305	66	YR	F	75	KG	US	CN	NIVOLUMAB	SOLUTION FOR INJECTION	Intravenous (not otherwise specified)	3 MG/KG, QCYCLE	Pneumonitis
129323204			F			GB	OT	ABATACEPT	SOLUTION FOR INJECTION	Subcutaneous	125 MG, QWK	Pneumonitis
129325972	63	YR	M			JP	CN	REBETOL	CAPSULE	Oral	UNK	Interstitial lung disease
129345722	38	YR	M			JP	CN	NIVOLUMAB	SOLUTION FOR INJECTION	Intravenous drip	3 UNK, UNK	Pulmonary alveolar haemorrhage
129350622	62	YR	F			FR	MD	MABTHERA	SOLUTION FOR INFUSION	Intravenous drip		Organising pneumonia
129357783	43	YR	F	67	KG	JP	MD	AVASTIN	SOLUTION FOR INFUSION	Intravenous drip	TREATMENT LINE: 1	Interstitial lung disease
129359072	61	YR	F			JP	MD	Tocilizumab	SOLUTION FOR INJECTION IN PRE-FILLED SYRINGE	Subcutaneous		Interstitial lung disease
129367592	45	YR	M	53	KG	JP	PH	TORISEL	SOLUTION FOR INJECTION	Intravenous drip	25 MG ONCE WEEKLY	Interstitial lung disease
129374053	42	YR	F			CA	OT	DOCETAXEL.		Unknown		Organising pneumonia
129388353	71	YR	M			JP	CN	NIVOLUMAB	SOLUTION FOR INJECTION	Intravenous drip	3 MG, UNK	Pulmonary fibrosis
129405022	44	YR	F			US	OT	TRACLEER	TABLET	Oral	125 MG, BID	Lung disorder
129405462	60	YR	F			US	MD	OPSUMIT	TABLET	Oral	10 MG, QD	Lung disorder
129425872	68	YR	F	74.4	KG	US	CN	SYMBICORT		Respiratory (inhalation)	160/4.5 MCG ONE PUFF IN THE MORNING AND ONE PUFF IN THE EVENING	Lung disorder
129431395	60	YR	F			CA	OT	METHOTREXATE SODIUM.		Intramuscular	25 MG, WEEKLY	Interstitial lung disease
129433774			F	66	KG	BR	CN	BENLYSTA	POWDER FOR INFUSION	Intravenous (not otherwise specified)	UNK	Lung disorder
129442333	75	YR	F	62	KG	JP	MD	XELJANZ	TABLET	Oral	5 MG, 1X/DAY	Interstitial lung disease
129442912	69	YR	F			FR	OT	JAKAVI	TABLET	Oral	15 MG, EVERY 2 DAYS	Interstitial lung disease
129445182			M			US	CN	XTANDI	CAPSULE	Oral		Lung disorder
129456106	3	YR	M			JP	OT	CERTICAN	TABLET	Oral	UNK	Interstitial lung disease
129459476	76	YR	M	59	KG	JP	MD	TAGRISSO	TABLET	Oral		Interstitial lung disease
129461982	72	YR	M	60	KG	JP	MD	VELCADE	INJECTION	Intravenous (not otherwise specified)	1.3 MG/M2, UNK	Interstitial lung disease
129480563	81	YR	M	62.4	KG	JP	MD	XARELTO	TABLET	Oral		Interstitial lung disease
129480563	81	YR	M	62.4	KG	JP	MD	XARELTO	TABLET	Oral		Pulmonary alveolar haemorrhage
129481862	88	YR	F			GB	MD	METHOTREXATE.				Pulmonary fibrosis
129492082	67	YR	M			JP	MD	NIVOLUMAB		Unknown	3 MG/KG, UNK	Interstitial lung disease
129492082	67	YR	M			JP	MD	NIVOLUMAB		Unknown	3 MG/KG, UNK	Lung disorder
129500572	67	YR	M			JP	CN	CYRAMZA	INJECTION	Intravenous (not otherwise specified)	UNK	Lung disorder
129504344	73	YR	F	45.7	KG	JP	MD	DOXORUBICIN HCL		Intravenous (not otherwise specified)	75 MG/M2, CYCLIC (DAY 1 IN 21-DAY CYCLE)	Pneumonitis
129507672	57	YR	M			CH	MD	ENBREL	UNKNOWN FORMULATION	Unknown	UNK	Pulmonary fibrosis
129516332	74	YR	M			JP	MD	ELPLAT	SOLUTION FOR INFUSION	Intravenous drip		Lung disorder
129516915						FR	CN	brentuximab vedotin	INJECTION	Unknown	110 MG, UNK	Lung disorder
129533972	78	YR	M	46	KG	JP	MD	ZOLADEX	IMPLANT	Subcutaneous		Interstitial lung disease
129536273	74	YR	F	49.03	KG	US	OT	CREON	CAPSULE	Oral	2 CAPSULES WITH MEALS	Lung disorder
129543302			F			JP	MD	ORENCIA		Unknown		Interstitial lung disease
129558694	62	YR	F	47	KG	JP	MD	XELJANZ	TABLET	Oral	5 MG, 2X/DAY	Interstitial lung disease
129559332			F			JP	CN	VALTREX	TABLET	Oral	1000 MG, BID	Interstitial lung disease
129562553			F	52.9	KG	US	MD	YONDELIS	LYOPHILIZED POWDER	Intravenous (not otherwise specified)	TOTAL 2.265 MG OVER 24 HOURS	Pneumonitis
129567003			M			US	CN	PROLIA	SOLUTION FOR INJECTION	Unknown	UNK, Q6MO	Lung disorder
129567003			M			US	CN	PROLIA	SOLUTION FOR INJECTION	Unknown	UNK, Q6MO	Pneumonitis
129567293	62	YR	F			FR	OT	ENDOXAN 1000 MG, POUDRE POUR SOLUTION INJECTABLE	POWDER FOR SOLUTION FOR INJECTION	Unknown	QUADRITHERAPY, TOTAL 10 COURSES	Interstitial lung disease
129572442			M			US	CN	IPILIMUMAB	SOLUTION FOR INFUSION	Intravenous (not otherwise specified)	10 MG/KG, Q3WK	Pneumonitis
129581054	77	YR	M	54	KG	DE	CN	ESBRIET	CAPSULE	Oral		Idiopathic pulmonary fibrosis
129590315	76	YR	F			DE	OT	NIVOLUMAB	SOLUTION FOR INJECTION	Intravenous (not otherwise specified)	3 MG/KG, QMO	Pneumonitis
129603424	71	YR	M	62.7	KG	JP	CN	ELIQUIS	FILM-COATED TABLET	Oral	2.5 MG, BID	Pulmonary alveolar haemorrhage
129606873	82	YR	M	61	KG	JP	MD	XARELTO	TABLET	Oral		Lung disorder
129607353	62	YR	M	149.66	KG	US	CN	ADEMPAS		Oral	0.5 MG, TID	Lung disorder
129616302	78	YR	M			JP	CN	CYRAMZA	INJECTION	Intravenous (not otherwise specified)	10 MG/KG, OTHER	Interstitial lung disease
129641784	58	YR	M			US	MD	AMBRISENTAN	TABLET	Unknown	10 MG, QD	Lung disorder
129641784	58	YR	M			US	MD	AMBRISENTAN	TABLET	Unknown	10 MG, QD	Pulmonary fibrosis
129642224	69	YR	F	63.04	KG	US	MD	OFEV		Oral		Idiopathic pulmonary fibrosis
129642732	50	YR	F			US	CN	AMBRISENTAN	TABLET	Unknown	5 MG, QD	Lung disorder
129653964	56	YR	M			US	CN	LUMIZYME	POWDER FOR SOLUTION FOR INFUSION	Intravenous drip	DOSE: 1950, FREQUENCY: Q2	Lung disorder
129669482	82	YR	F			DE	MD	Rituximab	SOLUTION FOR INFUSION	Intravenous (not otherwise specified)		Interstitial lung disease
129674253	81	YR	M			ES	MD	OPDIVO		Unknown	189 MG, UNK	Pneumonitis
129681822	77	YR	F			FR	CN	ELIQUIS	FILM-COATED TABLET	Oral	5 MG, BID	Lung disorder
129693115	71	YR	M	93	KG	PL	CN	AFINITOR		Oral	10 MG, UNK	Interstitial lung disease
129701842	42	YR	F	50	KG	JP	MD	TAGRISSO	TABLET	Oral		Lung disorder
129704245	86	YR	M			US	MD	REVLIMID	CAPSULES	Oral	10 MILLIGRAM	Pulmonary fibrosis
129706493	52	YR	F			CA	MD	NAPROSYN		Unknown		Interstitial lung disease
129708775	82	YR	M	49	KG	JP	MD	IRESSA	TABLET	Oral		Interstitial lung disease
129717293			F	58	KG	BR	CN	TEGRETOL	TABLET	Oral	2 DF, QD (60 TABLETS)	Pulmonary fibrosis
129724784			M	98.06	KG	US	CN	METHOTREXATE.		Oral		Lung disorder
129725882						US	MD	HERCEPTIN		Unknown		Lung infiltration
129725882						US	MD	HERCEPTIN		Unknown		Pulmonary toxicity
129727462	60	YR	F			IE	MD	FAMPYRA	UNKNOWN	Oral		Pulmonary fibrosis
129730183	62	YR	F			US	OT	ENBREL	SOLUTION FOR INJECTION IN PRE-FILLED SYRINGE	Unknown	UNK	Pneumonitis
129734343	82	YR	M			US	CN	IMBRUVICA	CAPSULE	Oral		Lung infiltration
129734782	75	YR	M	60	KG	JP	MD	BIBF 1120	TABLET	Oral		Idiopathic pulmonary fibrosis
129734782	75	YR	M	60	KG	JP	MD	BIBF 1120	TABLET	Oral		Interstitial lung disease
129737174	74	YR	M	60	KG	FR	MD	ORENCIA	SOLUTION FOR INJECTION	Subcutaneous	125 MG, QWK	Lung disorder
129748372	72	YR	M			FR	MD	MABTHERA	SOLUTION FOR INFUSION	Intravenous (not otherwise specified)		Pulmonary fibrosis
129755713	72	YR	M	48	KG	JP	OT	REMICADE	LYOPHILIZED POWDER	Intravenous (not otherwise specified)		Interstitial lung disease
129755982	68	YR	M			NO	MD	IMBRUVICA	CAPSULE	Oral		Idiopathic pulmonary fibrosis
129756105	25	YR	F	114	KG	CA	OT	REMICADE	LYOPHILIZED POWDER	Intravenous (not otherwise specified)	10 MG/KG	Lung disorder
129761152			M			US	CN	OFEV	TABLET	Oral		Pulmonary fibrosis
129761323			F			BR	MD	ENBREL	POWDER AND SOLVENT FOR SOLUTION FOR INJECTION	Unknown	UNK	Pneumonitis
129761475	67	YR	M	56.1	KG	JP	MD	panitumumab	SOLUTION FOR INJECTION	Intravenous drip	330 MG, Q2WK	Interstitial lung disease
129762164	72	YR	M	47	KG	JP	MD	GILOTRIF	FILM-COATED TABLET	Oral		Interstitial lung disease
129767632	48	YR	M	72	KG	CN	MD	MYFORTIC		Oral	720 MG, QD	Interstitial lung disease
129788932	68	YR	F	86	KG	CO	CN	XELJANZ	TABLET	Oral	5 MG, 2X/DAY	Pulmonary fibrosis
129793476	61	YR	F			US	CN	NUCALA	POWDER FOR INJECTION	Subcutaneous	100 MG, Z	Lung disorder
129802492	69	YR	M			US	CN	Repository Corticotropin Injection	INJECTION	Subcutaneous	80U/1ML 2X/WK	Lung disorder
129806194	83	YR	F	56.24	KG	US	OT	TRACLEER	TABLET	Oral	125 MG, BID	Pulmonary fibrosis
129820242	67	YR	F			FR	MD	AFINITOR		Oral	5 MG, QD	Lung disorder
129820305	53	YR	F			US	CN	AMPYRA	TABLET	Oral	10 MG, BID	Pneumonitis
129837612			F			GB	PH	BRIVIACT	FILM-COATED TABLET	Oral	25 MG, 2X/DAY (BID)	Lung disorder
129839183	68	YR	F	70	KG	JP	PH	TRAMCET	TABLETS	Oral		Interstitial lung disease
129841222						JP	OT	CARBOPLATIN.		Unknown		Interstitial lung disease
129846485	72	YR	M	73	KG	JP	MD	HALAVEN	INFUSION	Intravenous drip		Interstitial lung disease
129846972	74	YR	F	45	KG	JP	MD	TAGRISSO	TABLET	Oral		Interstitial lung disease
129853473	67	YR	M			CA	CN	ABATACEPT	SOLUTION FOR INFUSION	Intravenous (not otherwise specified)	750 MG, Q4WK	Lung disorder
129859772	71	YR	F			JP	CN	ZETIA	TABLET	Oral	10 MG, QD	Interstitial lung disease
129861873	34	YR	F			JP	MD	XOLAIR	SOLUTION FOR INJECTION	Subcutaneous	UNK	Lung infiltration
129866717	69	YR	F			BR	CN	Atlansil		Oral	UNK	Interstitial lung disease
129866717	69	YR	F			BR	CN	Atlansil		Oral	UNK	Pulmonary toxicity
129872447	70	YR	M	69	KG	US	OT	MIRCERA		Intravenous bolus		Lung infiltration
129877565	74	YR	F	45.6	KG	JP	OT	NIVOLUMAB	SOLUTION FOR INJECTION	Intravenous (not otherwise specified)	3 MG/KG, Q2WK	Pneumonitis
129879842						JP	PH	ELIQUIS	FILM-COATED TABLET	Unknown		Interstitial lung disease
129886626	62	YR	M	100	KG	AR	CN	ENBREL	UNKNOWN FORMULATION	Unknown	UNK	Pulmonary fibrosis
129887655	86	YR	F	34	KG	JP	MD	TAGRISSO	TABLET	Oral		Interstitial lung disease
129890442			F			US	CN	HUMIRA	SOLUTION FOR INJECTION IN PRE-FILLED PEN	Subcutaneous		Lung disorder
129893994	78	YR	M	86.26	KG	US	CN	LIALDA	TABLET	Oral	3.6 G (THREE 1.2 G TABLETS), 1X/DAY:QD	Lung infiltration
129898742	70	YR	F			SE	CN	TARCEVA	TABLET	Oral		Interstitial lung disease
129900174	51	YR	M			JP	MD	COSENTYX	INJECTION	Subcutaneous	300 MG, QW	Lung disorder
129905172	58	YR	F			US	CN	HUMIRA	SOLUTION FOR INJECTION IN PRE-FILLED PEN	Subcutaneous		Lung disorder
129905555	62	YR	M	100	KG	AR	CN	METHOTREXATE SODIUM.			UNK	Pulmonary fibrosis
129906523	56	YR	F			US	OT	Repository Corticotropin Injection	INJECTION	Subcutaneous	40 UNITS / .5 ML, 2 TIMES PER WEEK, MONDAYS/ THURSDAY	Lung disorder
129912952	66	YR	M	60	KG	IL	CN	VICTOZA	SOLUTION FOR INJECTION	Subcutaneous	0.60 MG, QD	Lung disorder
129918217	65	YR	M	131.3	KG	US	MD	Atezolizumab	SOLUTION FOR INFUSION	Intravenous (not otherwise specified)	THE MOST RECENT DOSE OF ATEZOLIZUMAB 1200 MG PRIOR TO THE EVENTS ONSET WAS ON 18/NOV/2016 AND 08/DEC	Pneumonitis
129926462	59	YR	M	55	KG	CN	MD	Atezolizumab		Intravenous (not otherwise specified)	DOSE OF LAST ATEZOLIZUMAB ADMINISTERED: 1200 MG?DATE OF MOST RECENT DOSE: 11/NOV/2016	Interstitial lung disease
129932282			M			CZ	MD	ABATACEPT	SOLUTION FOR INJECTION	Subcutaneous	125 MG, QWK	Interstitial lung disease
129947572	47	YR	F			US	CN	AZTREONAM LYSINE	INHALATION VAPOUR, LIQUID	Respiratory (inhalation)	75 MG, UNK	Lung disorder
129955822	6	YR	F	30	KG	BR	CN	Aerolin	INHALATION POWDER		UNK	Pulmonary fibrosis
129960114	75	YR	F	109.3	KG	US	OT	NIVOLUMAB	SOLUTION FOR INJECTION	Intravenous (not otherwise specified)	240 MG, Q2WK	Pneumonitis
129960872	77	YR	F	33.9	KG	JP	MD	BIBF 1120	CAPSULE, SOFT	Unknown		Idiopathic pulmonary fibrosis
129965702			M			JP	CN	Zagallo	CAPSULE	Oral	UNK	Interstitial lung disease
129967942			M			PL	MD	MABTHERA	SOLUTION FOR INFUSION	Intravenous (not otherwise specified)		Lung disorder
129967942			M			PL	MD	MABTHERA	SOLUTION FOR INFUSION	Intravenous (not otherwise specified)		Lung infiltration
129967942			M			PL	MD	MABTHERA	SOLUTION FOR INFUSION	Intravenous (not otherwise specified)		Pneumonitis
129982892	8	YR				CA	OT	MYCOPHENOLATE MOFETIL.		Unknown		Pneumonitis
129984813	67	YR	M	50	KG	JP	MD	ELPLAT		Intravenous drip	I.V. INFUSION SOLUTION INJECTION	Interstitial lung disease
129988944	71	YR	F	47	KG	JP	MD	TAGRISSO	TABLET	Oral		Interstitial lung disease
129996693						JP	MD	OLMETEC	TABLET	Oral	20 MG, QD	Interstitial lung disease
130005982	60	YR	M			US	MD	DOCETAXEL.				Pulmonary alveolar haemorrhage
130008212	73	YR	M			JP	OT	NIVOLUMAB	SOLUTION FOR INJECTION	Intravenous drip	220 MG, QD	Pneumonitis
130020674	75	YR	M			IT	MD	CICLOSPORIN			200 MILLIGRAM DAILY;	Idiopathic pulmonary fibrosis
130034072	34	YR	F			PL	MD	DOCETAXEL.		Intravenous (not otherwise specified)		Pulmonary fibrosis
130036902	63	YR	F			US	OT	OPSUMIT	TABLET	Oral	10 MG, QD	Pulmonary fibrosis
130043873	70	YR	F			PL	MD	Gazyvaro	INFUSION	Intravenous (not otherwise specified)	FREQUENCY ACCORDING TO REGISTRATION	Lung disorder
130047832	79	YR	F	67.12	KG	US	CN	KEYTRUDA	SOLUTION FOR INJECTION	Intravenous (not otherwise specified)	20 MG EVERY 3 WEEKS	Pneumonitis
130052212			F			US	CN	PULMICORT FLEXHALER	INHALATION POWDER	Respiratory (inhalation)	180 MCG,120 DOSES	Pulmonary fibrosis
130054102	70	YR	F			JP	CN	JAKAVI	TABLET	Oral	5 MG, BID	Interstitial lung disease
130057443			F			US	PH	CRESEMBA	CAPSULE	Oral	372 MG (186 MG X 2 CAPSULES), ONCE DAILY	Pneumonitis
130057903	62	YR	F			FR	OT	Paclitaxel Hospira		Intravenous (not otherwise specified)	6 CYCLES	Interstitial lung disease
130059983	70	YR	F			US	CN	AMBRISENTAN	TABLET	Unknown	10 MG, QD	Pulmonary fibrosis
130061772	50	YR	F			JP	MD	HALAVEN	INFUSION	Intravenous (not otherwise specified)		Interstitial lung disease
130068393	44	YR	F			US	CN	AMBRISENTAN	TABLET	Unknown	10 MG, UNK	Lung disorder
130077303	25757	DY	M	77.1	KG	US		FARXIGA	TABLET	Oral		Lung disorder
130082982	80	YR	M			EG	CN	SPIRIVA	CAPSULE	Respiratory (inhalation)		Lung disorder
130100474	69	YR	M			FR	OT	JAKAVI	TABLET	Oral	5 MG, BID	Interstitial lung disease
130102183	60	YR	F	68	KG	JP	MD	Certolizumab pegol RA	SOLUTION FOR INJECTION	Subcutaneous	400 MG, EV 2 WEEKS(QOW)	Interstitial lung disease
130106582	82	YR	M			FR	CN	HUMALOG		Subcutaneous	100 IU, QD	Lung disorder
130106662	70	YR	F			US	CN	CABOMETYX	TABLET	Oral	40 MG, QD	Pneumonitis
130108652						JP	OT	ETOPOSIDE.		Unknown	80 MG/M2 (ON DAYS 1, 2 AND 3), EVERY 3 WEEKS	Interstitial lung disease
130115093	70	YR	F	60	KG	JP	MD	AVASTIN	SOLUTION FOR INFUSION	Intravenous drip	TREATMENT LINE: 1?COMPLETED TREATMENT CYCLE NUMBER: 2	Interstitial lung disease
130121972	79	YR	M	83	KG	FR	OT	REVLIMID	CAPSULES	Oral	25 MG	Lung disorder
130127007	76	YR	M	59	KG	JP	MD	ZYTIGA	TABLET	Oral		Interstitial lung disease
130134794	61	YR	M	98	KG	NL	MD	Atorvastatine Pfizer	FILM-COATED TABLET	Oral	40 MG, 1X/DAY	Interstitial lung disease
130141322	87	YR	F			US	CN	SYMBICORT		Respiratory (inhalation)	160/4.5 2 PUFFS TWO TIMES A DAY	Lung disorder
130142945	73	YR	M	74.2	KG	DE	MD	OFATUMUMAB	SOLUTION FOR INFUSION	Intravenous (not otherwise specified)	1000 MG, UNK	Pneumonitis
130149012	61	YR	F	43.6	KG	CA	PH	XIGDUO XR	TABLET	Oral	5 MG DAPAGLIFLOZIN + 850 MG METFORMIN, TWO TIMES DAILY	Interstitial lung disease
130161872	91	YR	M	73	KG	US	CN	XARELTO	TABLET	Oral		Interstitial lung disease
130164342	61	YR	M	108.41	KG	US	CN	XARELTO	TABLET	Oral		Pulmonary alveolar haemorrhage
130170923	76	YR	F	65	KG	FR	MD	Certolizumab pegol RA	SOLUTION FOR INJECTION		200 MG, EV 2 WEEKS(QOW)	Lung disorder
130186242	69	YR	M	54.8	KG	GB	CN	REVLIMID	CAPSULES	Oral	10 MG	Acute interstitial pneumonitis
130203572	66	YR	M	96	KG	US	OT	NIVOLUMAB	SOLUTION FOR INJECTION	Intravenous (not otherwise specified)	3 MG/KG, Q2WK	Pneumonitis
130208547	65	YR	F			US	CN	PEMBROLIZUMAB.	POWDER FOR INJECTION	Intravenous (not otherwise specified)	UNK, EVERY 3 WEEKS	Pneumonitis
130210594	76	YR	M	63	KG	JP	MD	TARCEVA	TABLET	Oral		Lung disorder
130218552	65	YR	M			JP	CN	NIVOLUMAB	SOLUTION FOR INJECTION	Intravenous drip	3 MG/KG, Q2WK	Interstitial lung disease
130225034	62	YR	M			CA	CN	AMIODARONE HCL		Unknown	UNK	Lung disorder
130225083	63	YR	F	58	KG	JP	MD	SUTENT	CAPSULE, HARD	Oral	37.5 MG, 1X/DAY	Interstitial lung disease
130225114	73	YR	M			JP	MD	PRAZAXA	CAPSULE	Oral		Interstitial lung disease
130228673			F			GB	CN	STELARA	SOLUTION FOR INJECTION	Subcutaneous		Lung disorder
130229952	36	YR	M			CH	MD	Vincristine		Unknown		Pulmonary fibrosis
130231572						US	MD	KEYTRUDA	POWDER FOR INJECTION		UNK	Pneumonitis
130243803	69	YR	F			US	OT	OPSUMIT	TABLET	Oral	10 MG, QD	Pulmonary fibrosis
130245062	62	YR	F			US	MD	TRACLEER	TABLET	Oral	125 MG, UNK	Pulmonary fibrosis
130250675	84	YR	F			JP	MD	NIVOLUMAB		Unknown	3 MG/KG, UNK	Interstitial lung disease
130266402	72	YR	F			JP	CN	TREANDA	POWDER FOR INJECTION	Intravenous (not otherwise specified)	90 MG/M2 DAILY; 90 MG/M2, ONCE DAILY (1ST CYCLE)	Interstitial lung disease
130272433	67	YR	M	51.5	KG	JP	MD	PRAZAXA	CAPSULE	Oral		Pulmonary alveolar haemorrhage
130274162	74	YR	M			JP	MD	OPDIVO		Intravenous drip	3 MG/KG, QD	Interstitial lung disease
130276564	62	YR	M	80	KG	BR	MD	Certolizumab pegol			2 SYRINGES EVERY 15 DAYS AT THE FIRST 3 INJECTIONS	Lung disorder
130283832	37	YR	M			JP	MD	ELPLAT	INJECTION	Intravenous drip		Interstitial lung disease
130291833	77	YR	F	63	KG	US	CN	KEYTRUDA	POWDER FOR INJECTION	Intravenous (not otherwise specified)	2 MG/KG, Q 21 D	Pneumonitis
130293382	77	YR	F			US	CN	AMBRISENTAN	TABLET	Unknown	5 MG, QD	Organising pneumonia
130296032	56	YR	M			JP	CN	TREANDA	POWDER FOR INJECTION	Intravenous (not otherwise specified)	90 MG/M2 DAILY;	Interstitial lung disease
130297232	59	YR	F	46	KG	JP	CN	PROGRAF	CAPSULE	Oral		Interstitial lung disease
130302362			M			US	CN	PROAIR HFA		Unknown		Pulmonary fibrosis
130306873	60	YR	M			US	OT	DOCETAXEL.		Unknown		Pulmonary alveolar haemorrhage
130307362						DE	MD	INFLIXIMAB HOSPIRA	POWDER FOR INJECTION	Intravenous drip	UNK STARTED WITH AN INDUCTION REGIMEN (WEEKS 0, 2, AND 6) FOLLOWED BY MAINTENANCE IN JULY/AUGUST	Pulmonary fibrosis
130309943	68	YR	M	88	KG	FI	MD	ZYDELIG	TABLET	Oral	300 MG, QD	Organising pneumonia
130309943	68	YR	M	88	KG	FI	MD	ZYDELIG	TABLET	Oral	300 MG, QD	Pneumonitis
130312142	66	YR	M	61	KG	FR	MD	Relvar Ellipta	INHALATION POWDER	Respiratory (inhalation)	UNK	Lung disorder
130312193	85	YR	F			US	OT	ADVAIR DISKUS	INHALATION POWDER	Respiratory (inhalation)	1 PUFF(S), BID	Lung disorder
130313102	39	YR	M			US	CN	ADVAIR DISKUS	INHALATION POWDER	Respiratory (inhalation)	1 PUFF(S), QD	Lung disorder
130315813	80	YR	M	54	KG	JP	CN	APIXABAN		Oral	2.5 MG, BID	Interstitial lung disease
130319584	75	YR	F			JP		SANDOSTATIN LAR DEPOT		Intramuscular	30 MG, QMO	Interstitial lung disease
130323282	68	YR	M	90	KG	NL	CN	LUCRIN DEPOT	SUSPENSION FOR INJECTION	Other		Lung disorder
130330702	8	DEC	M			JP	MD	LIOVEL Combination Tablets LD	FILM-COATED TABLET	Oral	UNK	Interstitial lung disease
130331882	42	YR	M			IT	OT	EXEMESTANE.				Pneumonitis
130340812	77	YR	F			JP	OT	FUROSEMIDE.		Unknown	UNK	Interstitial lung disease
130345523	72	YR	F			JP	MD	Betanis	TABLET	Oral		Interstitial lung disease
130346703	65	YR	M			HK	MD	AFATINIB		Unknown		Interstitial lung disease
130360072	11	YR	M			JP	MD	CLARITHROMYCIN MYLAN		Oral		Interstitial lung disease
130361354	78	YR	F	53.8	KG	JP	MD	VECTIBIX	UNKNOWN FORMULATION	Intravenous drip	280 MG, Q2WK	Interstitial lung disease
130361993	79	YR	M	50.3	KG	JP	MD	VECTIBIX	UNKNOWN FORMULATION	Intravenous drip	300 MG, Q2WK	Interstitial lung disease
130363682						JP	PH	GONAX	POWDER AND SOLVENT FOR SOLUTION FOR INJECTION	Subcutaneous	UNK	Interstitial lung disease
130368074	76	YR	M			JP	CN	TARCEVA	TABLET	Oral		Lung disorder
130368144	65	YR	F			US	OT	OPSUMIT	TABLET	Oral	10 MG, QD	Lung disorder
130368662			M			US	CN	AZTREONAM LYSINE	INHALATION VAPOUR, LIQUID	Respiratory (inhalation)	75 MG, UNK	Lung disorder
130374772	63	YR	F	75	KG	US	MD	BIBW 2992	TABLET	Oral		Pneumonitis
130379303	54	YR	M			JP	MD	OPDIVO		Intravenous drip	3 MG/KG=170MG, UNK	Interstitial lung disease
130379503			F			US	OT	NIVOLUMAB	SOLUTION FOR INJECTION	Intravenous (not otherwise specified)	UNK, Q2WK	Pneumonitis
130381892	60	YR	M	90	KG	FR	PH	HUMIRA	SOLUTION FOR INJECTION	Subcutaneous		Pulmonary fibrosis
130391432	66	YR	M			US	CN	VOTRIENT	TABLET	Oral	800 MG, QD	Lung disorder
130391694	68	YR	M			US	MD	ENTRESTO	TABLET	Oral	1 DF, BID	Lung infiltration
130391762	29	YR	M			CA	CN	SEEBRI BREEZHALER		Respiratory (inhalation)	2 DF, QD	Lung disorder
130393252	60	YR	M			US	MD	TACROLIMUS.		Unknown		Organising pneumonia
130393632						CA	OT	INFLECTRA	POWDER FOR INJECTION	Intravenous (not otherwise specified)	500 MG, Q 0, 2, 6 WEEKS, THEN EVERY 8 WEEKS FOR 12 MONTHS	Lung disorder
130398662	68	YR	F			US	MD	DOCETAXEL.		Unknown		Pneumonitis
130428392	80	YR	F	58.4	KG	JP	MD	BIBF 1120	CAPSULE, SOFT	Oral		Idiopathic pulmonary fibrosis
130429552	79	YR	M			US	CN	OFEV	CAPSULE	Oral		Idiopathic pulmonary fibrosis
130430422	64	YR	F	70.9	KG	US	OT	GEMZAR	SOLUTION FOR INFUSION	Intravenous (not otherwise specified)	1600 MG, DAY 1, 8 AND 15 (28 DAY CYCLE (3/1 SCHEDULE))	Pneumonitis
130433282	88	YR	F			GB	MD	Rituximab	SOLUTION FOR INFUSION	Intravenous (not otherwise specified)		Pulmonary alveolar haemorrhage
130435332	80	YR	M			JP	PH	XELODA	TABLET	Oral	DOSAGE IS UNCERTAIN.	Interstitial lung disease
130436503	58	YR	M			US	OT	Oxycodone		Unknown	UNK	Interstitial lung disease
130436503	58	YR	M			US	OT	Oxycodone		Unknown	UNK	Pulmonary toxicity
130444872	61	YR	M			CZ	MD	NIVOLUMAB	SOLUTION FOR INJECTION	Unknown	3 MG/KG, Q2WK	Pneumonitis
130452972	48	YR	F			US	MD	METHIMAZOLE.		Unknown		Pulmonary alveolar haemorrhage
130453012	50	YR	F			US	MD	Oxycodone		Unknown	UNK	Interstitial lung disease
130453072	72	YR	M			US	MD	PREDNISONE.		Unknown	10 MG, DAILY	Pulmonary alveolar haemorrhage
130457223						US	CN	KORLYM	TABLET	Oral	300 MG, QD	Lung disorder
130464142	37	YR	F	73	KG	IT	MD	LDK378	CAPSULE	Oral	600 MG, QD	Pneumonitis
130466583	25	YR	F			US	MD	TACROLIMUS.	FORMULATION UNKNOWN	Unknown	UNK UNK, UNKNOWN FREQ.	Pulmonary alveolar haemorrhage
130466623	80	YR	F	55	KG	FR	CN	SOLIRIS	CONCENTRATE FOR SOLUTION FOR INFUSION	Intravenous (not otherwise specified)	UNK	Lung disorder
130467264			M			US	OT	NIVOLUMAB	SOLUTION FOR INJECTION	Intravenous (not otherwise specified)	UNK, Q2WK	Lung disorder
130480282	11	YR	M			JP	MD	CLARITH	TABLET	Oral		Interstitial lung disease
130482782	29564	DY	M			US		LYNPARZA	CAPSULE	Oral		Pulmonary fibrosis
130486422	29	YR	M			CA	MD	XOLAIR	SOLUTION FOR INJECTION	Subcutaneous		Lung disorder
130496492			M			US	CN	OFEV	CAPSULE	Oral		Idiopathic pulmonary fibrosis
130496562	80	YR	M			MX	CN	ULTIBRO BREEZHALER	CAPSULE	Unknown	2 DF, UNK	Pulmonary fibrosis
130498982	54	YR	F	62	KG	JP	MD	VIDAZA	INJECTION	Subcutaneous	120 MG	Interstitial lung disease
130499662						US	OT	APIXABAN		Unknown	UNK	Pulmonary alveolar haemorrhage
130500282	57	YR	F			TH	OT	PROPYLTHIOURACIL.		Unknown	450 MG, DAILY	Pulmonary alveolar haemorrhage
130504502	67	YR	M	112	KG	DE	MD	PRIVIGEN	INFUSION	Unknown	30 G/APPROX. 2.5 HOURS, MONTHLY	Lung infiltration
130504512	68	YR	M			JP	CN	TARCEVA	TABLET	Oral	150 MG, ONCE DAILY (THE FRACTIONATION DOSE FREQUENCY IS UNCERTAIN)	Interstitial lung disease
130513963	72	YR	F			US	CN	GILOTRIF	TABLET	Oral		Pneumonitis
130523693	97	YR	M	107.94	KG	US	OT	TRACLEER	TABLET	Oral	62.5 MG, BID	Lung disorder
130536712	52	YR	F			US	OT	Doxorubicin		Unknown	4 CYCLE	Organising pneumonia
130536842	68	YR	M			JP	MD	PROGRAF	CAPSULE	Unknown		Interstitial lung disease
130550242			M			US	OT	ORKAMBI	TABLET	Oral	400-250 MG, BID	Pulmonary fibrosis
130550584	52	YR	F			US	OT	DOXORUBICIN HCL			DOSE DENSE, CYCLIC	Organising pneumonia
130558382	62	YR	F			US	CN	GILOTRIF	TABLET	Oral	QD; FORM STRENGTH: 40 MG; FORMULATION: TABLET? ADMINISTRATION CORRECT? YES ?ACTION(S) TAKEN WITH PR	Pneumonitis
130560732						JP	MD	LYRICA	CAPSULE, HARD	Oral	UNK	Interstitial lung disease
130562982	73	YR	F	42	KG	JP	MD	LONSURF	TABLETS	Oral	20 MG X 2/DAY, ON DAYS 1-5 AND 8-12 OF EACH 28-DAY CYCLE	Interstitial lung disease
130563312			M			JP	MD	VECTIBIX	UNKNOWN FORMULATION	Intravenous drip	6 MG/KG, Q2WEEKS	Lung disorder
130564892	68	YR	M	60	KG	FR	OT	NIVOLUMAB	SOLUTION FOR INJECTION	Intravenous (not otherwise specified)	3 MG/KG, Q2WK	Pneumonitis
130574354	968	MON	M	78	KG	FR	MD	TAGRISSO	TABLET	Oral		Interstitial lung disease
130577814	68	YR	M	46	KG	JP	MD	CLENAFIN TOPICAL SOLUTION 10% FOR NAIL		Topical		Interstitial lung disease
130587773	76	YR	F			CA	CN	NIVOLUMAB		Intravenous drip	3 MG/KG, Q2WK	Pneumonitis
130588235	59	YR	F	55	KG	JP	MD	pegfilgrastim	SOLUTION FOR INJECTION	Subcutaneous	3.6 MG, UNK	Interstitial lung disease
130593062	71	YR	F			US	MD	DEXAMETHASONE.	TABLET	Oral	EVERY THREE WEEKS FOR SIX CYCLES	Interstitial lung disease
130593244	61	YR	F	64	KG	CO	CN	AFINITOR	TABLET	Oral	10 MG, QD (ONCE DAILY)	Lung disorder
130606924	31782	DY	M	39	KG	JP	MD	IRESSA	TABLET	Oral		Interstitial lung disease
130611622	87	YR	M			US	MD	ESBRIET	CAPSULE	Oral		Interstitial lung disease
130618213	65	YR	F			ES	OT	NIVOLUMAB	SOLUTION FOR INJECTION	Unknown	3 MG/KG, Q2WK	Pneumonitis
130625202	78	YR	F			US	CN	AZTREONAM LYSINE	INHALATION VAPOUR, LIQUID	Respiratory (inhalation)	75 MG, UNK	Lung disorder
130629112			F			TR	MD	ENBREL	SOLUTION FOR INJECTION IN PRE-FILLED SYRINGE	Subcutaneous	50 MG, WEEKLY	Pneumonitis
130631922			F			GB	MD	AVONEX	SOLUTION FOR INJECTION IN PRE-FILLED PEN	Intramuscular		Lung disorder
130633723	81	YR	F			US	OT	Amiodarone		Unknown	UNK	Pulmonary toxicity
130635172	58	YR	M			US	MD	Oxycodone		Unknown	UNK	Interstitial lung disease
130635172	58	YR	M			US	MD	Oxycodone		Unknown	UNK	Pulmonary fibrosis
130635172	58	YR	M			US	MD	Oxycodone		Unknown	UNK	Pulmonary toxicity
130635482			M			CA	CN	HUMIRA	SOLUTION FOR INJECTION IN PRE-FILLED PEN	Subcutaneous		Pulmonary fibrosis
130642182	69	YR	F			US	OT	NEXAVAR	FILM-COATED TABLET	Oral	400 MG, BID	Lung disorder
130642514	65	YR	M	93.5	KG	AT	MD	VOTRIENT		Oral	800 MG, QD (1X800 MG, DAILY)	Lung disorder
130645386	72	YR	F			JP	CN	Erlotinib	TABLET	Oral		Interstitial lung disease
130650452	28	YR	F			US	CN	AMBRISENTAN	TABLET	Unknown	10 MG, UNK	Lung disorder
130651453	69	YR	M			BE	OT	IMBRUVICA	CAPSULE	Oral		Interstitial lung disease
130652454	75	YR	F			HU	MD	XALKORI	CAPSULE	Oral	250 MG, 2X/DAY	Pneumonitis
130655422	69	YR	M			AR	CN	SUTENT	CAPSULE, HARD		UNK, DAILY	Lung disorder
130656104	54	YR	F			JP	OT	AFINITOR	TABLET	Unknown	UNK	Interstitial lung disease
130657603			M			US	CN	TUDORZA PRESSAIR	INHALATION POWDER	Respiratory (inhalation)	400 UG, UNKNOWN	Lung disorder
130659222	63	YR	M	71	KG	JP	MD	SOVALDI	TABLET	Oral	400 MG, UNK	Interstitial lung disease
130664862	73	YR	M			CA	CN	OFEV	CAPSULE	Oral		Idiopathic pulmonary fibrosis
130677513	61	YR	M			DE	OT	OXALIPLATIN.		Unknown	85 MG/M2, 2/WEEK	Pulmonary fibrosis
130680752	57	YR	F			AU	OT	OPSUMIT	TABLET	Oral	10 MG, OD	Interstitial lung disease
130700992	66	YR	M	74	KG	IT	MD	BIBF 1120	CAPSULE, SOFT	Oral		Idiopathic pulmonary fibrosis
130706397	70	YR	M	50.4	KG	JP	MD	Atezolizumab	SOLUTION FOR INFUSION	Intravenous (not otherwise specified)	DATE OF MOST RECENT DOSE: 12/DEC/2016 (1200 MG).	Pneumonitis
130706492	69	YR	F			FR	OT	JAKAVI	TABLET	Oral	15 MG, BID	Interstitial lung disease
130706792	75	YR	F			JP	MD	OPDIVO		Intravenous drip	3 MG/KG, Q2WK	Interstitial lung disease
130711828	34	YR	F	51	KG	FR	MD	BIBF 1120	CAPSULE, SOFT	Oral		Lung disorder
130717673	66	YR	M	93.4	KG	GB	OT	REVLIMID	CAPSULES	Oral	25 MILLIGRAM	Pneumonitis
130721394	66	YR	F			US	PH	REVLIMID	CAPSULES	Oral	25 MG	Lung disorder
130723714	75	YR	M			IT	OT	AZATHIOPRINE.		Unknown	50 MG, BID	Idiopathic pulmonary fibrosis
130723832			F			FR	CN	OPDIVO	SOLUTION FOR INJECTION	Intravenous (not otherwise specified)	150 MG, UNK	Lung disorder
130731132	68	YR	F			US	OT	TRACLEER	TABLET	Oral	125 MG, BID	Interstitial lung disease
130734414	60	YR	F	46.71	KG	US	CN	ADEMPAS			UNK	Lung disorder
130740162	7	DEC	M			JP	MD	VELCADE	INJECTION	Subcutaneous	1.3 MG/M2, UNK	Lung disorder
130740372	71	YR	M			JP	MD	OPDIVO		Intravenous drip	3 MG/KG, QD	Interstitial lung disease
130741282			F	60.77	KG	US	CN	YERVOY	SOLUTION FOR INFUSION	Unknown	600 MG, Q3WK	Pneumonitis
130741792	68	YR	M	62	KG	JP	MD	TAGRISSO	TABLET	Oral		Interstitial lung disease
130742802	71	YR	M	61	KG	JP	MD	AVASTIN	SOLUTION FOR INFUSION	Intravenous drip	TREATMENT LINE: TIP?COMPLETED TREATMENT CYCLE NUMBER: 1	Interstitial lung disease
130743342	65	YR	F			JP	MD	ACTEMRA	SOLUTION FOR INFUSION	Intravenous (not otherwise specified)		Organising pneumonia
130743482	24	YR	F			FR	MD	VALIUM		Oral	TOTAL	Lung disorder
130753962	79	YR	M	69.39	KG	US	PH	REMODULIN	INJECTION	Subcutaneous	0.103 ?G/KG, CONTINUING	Pulmonary fibrosis
130754312	83	YR	F			US	CN	ACETYLSALICYLIC ACID({=100 mg)		Unknown	81 MG, UNK	Pulmonary alveolar haemorrhage
130755442	69	YR	M	72	KG	JP	OT	ABRAXANE	INJECTION FOR INFUSION	Intravenous drip	195 MILLIGRAM	Interstitial lung disease
130755483	69	YR	F			US	PH	AMBRISENTAN	TABLET	Unknown	10 MG, QD	Interstitial lung disease
130756583			F			NL	CN	ARANESP	SOLUTION FOR INJECTION	Intravenous (not otherwise specified)	UNK, QWK	Lung disorder
130764562	50	YR	F	85	KG	DK	CN	LAMOTRIGIN ^TEVA^	TABLET	Oral	100 MILLIGRAM DAILY;	Interstitial lung disease
130769402						JP	OT	GEMCITABINE HYDROCHLORIDE.		Intravenous (not otherwise specified)	1000 MG/M2, DAYS 1 AND 8	Pneumonitis
130770934	67	YR	F	79.45	KG	US	OT	OTEZLA	TABLETS	Oral		Lung disorder
130770934	67	YR	F	79.45	KG	US	OT	OTEZLA	TABLETS	Oral		Pulmonary fibrosis
130773112	68	YR	M	69	KG	JP	MD	TAGRISSO	TABLET	Oral		Interstitial lung disease
130774182	11	MON	F	7	KG	NL	CN	SYNAGIS	INJECTION	Intramuscular		Lung disorder
130776775	79	YR	M	68	KG	FR	MD	BLINDED BIBF 1120	TABLET	Oral		Lung disorder
130777591	58	YR	M			US	MD	OXYCODONE		Unknown		Pulmonary fibrosis
130777591	58	YR	M			US	MD	OXYCODONE		Unknown		Pulmonary toxicity
130781181	70	YR	M			FR	MD	CELLCEPT		Oral		Lung disorder
130781181	70	YR	M			FR	MD	CELLCEPT		Oral		Pulmonary alveolar haemorrhage
130782981	72	YR	M			US	OT	Prednisone 10 mg		Unknown	10 MG, DAILY	Pulmonary alveolar haemorrhage
130784292	42	YR	M	67.8	KG	CN	MD	VORICONAZOLE.	CAPSULE	Intravenous (not otherwise specified)	UNK	Lung disorder
130784901	72	YR				JP	MD	OFEV	CAPSULE	Oral		Idiopathic pulmonary fibrosis
130789481	71	YR	M	76	KG	FR	MD	CERTICAN		Oral	6.5 MG, UNK	Lung disorder
130790751	46	YR	F	62	KG	BR	CN	HUMIRA	SOLUTION FOR INJECTION IN PRE-FILLED SYRINGE	Subcutaneous		Lung disorder
130791431						JP	OT	MYCOPHENOLATE MOFETIL.		Unknown	MMF DOSE WAS TAPERED ACCORDING TO PLAN, STARTING ON DAY 30-40 WITH CESSATION BY DAY 100.	Pulmonary toxicity
130792542	53	YR	F			FR	OT	AFINITOR		Oral	UNK	Lung disorder
130795653			F			TN	CN	HUMIRA	SOLUTION FOR INJECTION IN PRE-FILLED SYRINGE	Subcutaneous		Lung disorder
130795661						JP	CN	ELIQUIS	FILM-COATED TABLET	Oral	UNK	Interstitial lung disease
130797781			F			FR	OT	Trastuzumab	SOLUTION FOR INFUSION	Intravenous (not otherwise specified)	LOADING DOSE	Lung disorder
130798202	76	YR	F			IT	CN	COUMADIN	TABLET	Oral	UNK UNK, QD	Lung disorder
130798541	74	YR	M			CA	OT	ADEMPAS		Oral	UNK	Lung disorder
130802372	68	YR	F			IT	OT	AFINITOR	TABLET	Oral	10 MG, QD (DAILY)	Acute interstitial pneumonitis
130802372	68	YR	F			IT	OT	AFINITOR	TABLET	Oral	10 MG, QD (DAILY)	Interstitial lung disease
130804111	28	YR	F			DK	OT	LAMOTRIGINE.		Unknown	UNK	Pneumonitis
130804132	70	YR	M			JP	MD	VIEKIRAX	TABLET	Oral		Interstitial lung disease
130804803			F			JP	MD	XELJANZ	TABLET	Oral	5 MG, 2X/DAY	Interstitial lung disease
130808352	51	YR	M	92	KG	FR	OT	AMN107	CAPSULE	Oral	800 MG, UNK	Lung disorder
130808611			F			CR	CN	TARCEVA	FORMULATION UNKNOWN	Unknown	UNK UNK, UNKNOWN FREQ.	Pneumonitis
130808832	52	YR	M			FR	OT	PREZISTA	TABLETS	Oral		Interstitial lung disease
130809482	72	YR	M			US	CN	AMIODARONE HYDROCHLORIDE.	TABLET	Unknown	200-400MG, UNK	Pulmonary fibrosis
130809482	72	YR	M			US	CN	AMIODARONE HYDROCHLORIDE.	TABLET	Unknown	200-400MG, UNK	Pulmonary toxicity
130810191						US	PH	BLEOMYCIN SULFATE	POWDER FOR INJECTION		UNK	Pulmonary toxicity
130810203	78	YR	F			US	OT	BLEOMYCIN SULFATE	POWDER FOR INJECTION	Intravenous (not otherwise specified)	10 UNITS/M2 (14.7 UNITS) Q 28 DAYS)	Pulmonary toxicity
130811851						IT	OT	PREDNISONE.		Unknown		Idiopathic pulmonary fibrosis
130812251	48	YR	F			US	MD	METHIMAZOLE.		Unknown		Pulmonary alveolar haemorrhage
130813261	49	YR	F			BR	OT	BETAFERON	POWDER AND SOLVENT FOR SOLUTION FOR INJECTION		1 ML, Q3WK	Lung disorder
130813261	49	YR	F			BR	OT	BETAFERON	POWDER AND SOLVENT FOR SOLUTION FOR INJECTION		1 ML, Q3WK	Pneumonitis
130814352	85	YR	M			JP	MD	Furosemide Tablet 20mg ^TEVA^	TABLET	Oral		Interstitial lung disease
130822512	52	YR	M			FR	MD	NORVIR		Oral		Interstitial lung disease
130824151			F			US		TUDORZA PRESSAIR	INHALATION POWDER	Respiratory (inhalation)		Lung disorder
130825041	50	YR	M			FR	OT	POMALIDOMIDE	CAPSULES	Oral		Lung disorder
130826601	66	YR	M			CO	MD	PAZOPANIB		Unknown	UNK	Lung infiltration
130826601	66	YR	M			CO	MD	PAZOPANIB		Unknown	UNK	Pneumonitis
130826761			M			CA	CN	LUPRON DEPOT	POWDER AND SOLVENT FOR SUSPENSION FOR INJECTION	Intramuscular		Pulmonary fibrosis
130827834	72	YR	M	54	KG	JP	PH	G-LASTA	SOLUTION FOR INJECTION	Subcutaneous	3.6 MG, QD	Interstitial lung disease
130831311	12	YR	M	60	KG	US	CN	XOLAIR	SOLUTION FOR INJECTION	Subcutaneous	NO	Lung disorder
130832452			M	109	KG	IE	CN	ABILIFY		Unknown	UNK	Pulmonary fibrosis
130833134	28	YR	M	62	KG	CZ	MD	HUMIRA	SOLUTION FOR INJECTION	Subcutaneous		Lung infiltration
130836441			M			US	CN	YERVOY	SOLUTION FOR INFUSION	Unknown	UNK	Lung disorder
130837511	64	YR	M			FR	OT	VOTRIENT	FILM-COATED TABLET	Oral	1 DF, QD	Lung disorder
130845001	49	YR	M			JP	CN	TARCEVA	TABLET	Oral		Lung disorder
130845861	83	YR	F	200	LBS	US	CN	JANUVIA	COATED TABLET	Oral	? QUANTITY:J 7:?6 H ?TH ?5 WW?L).\!?;?	Lung disorder
130846052	87	YR	F			FR	OT	CORDARONE	TABLET	Oral	200 MG, DAILY	Pulmonary fibrosis
130847311	58	YR	M			US	MD	OXYCODONE		Unknown		Interstitial lung disease
130847311	58	YR	M			US	MD	OXYCODONE		Unknown		Pulmonary toxicity
130849631	62	YR	M			US	CN	AMBRISENTAN	TABLET	Unknown	10 MG, QD	Lung disorder
130851751			F			US	CN	PROAIR HFA				Lung disorder
130852971			F			US	MD	OFEV	CAPSULE	Oral		Idiopathic pulmonary fibrosis
130853271	80	YR	F			FR	OT	Tazocilline	INJECTION		UNK	Lung disorder
130853781	77	YR	M	70	KG	DE	CN	GEMCITABINE HYDROCHLORIDE.	INJECTION	Unknown	UNK, UNKNOWN	Interstitial lung disease
130853871	65	YR	F			JP	MD	ALIMTA	INJECTION	Intravenous (not otherwise specified)		Interstitial lung disease
130855713	71	YR	F	64.99	KG	US	CN	TYVASO	INHALATION GAS		18-54 ?G, QID	Interstitial lung disease
130856681	71	YR	F			US	CN	PERCOCET	TABLETS	Unknown		Pulmonary fibrosis
130859542	83	YR	M			US	OT	CARBOPLATIN.			UNK, CYCLIC (AUC = 6) DURING WEEKS 1 AND 5	Pneumonitis
130859621						FR	OT	IRINOTECAN HCL		Intravenous (not otherwise specified)	180 MG/M2, CYCLIC (EVERY 2 WEEKS, DELIVERED ON DAY 1 AND DAY 14)	Lung disorder
130861632						IT	OT	CIPROFLOXACIN.				Lung infiltration
130862451	75	YR	M			FR	OT	AZACITIDINE.	INJECTION	Subcutaneous	NOT PROVIDED	Organising pneumonia
130863312	71	YR	M			CH	MD	METHOTREXATE SODIUM.		Subcutaneous	15 MG, UNK	Lung disorder
130864222	75	YR	F			US	OT	TRACLEER	TABLET	Oral	125 MG, BID	Interstitial lung disease
130865012	64	YR	F	37	KG	JP	CN	AMBRISENTAN	TABLET	Oral	2.5 MG, QD	Interstitial lung disease
130869451			F			US	CN	HUMIRA	SOLUTION FOR INJECTION	Subcutaneous		Lung disorder
130871272	58	YR	F			GB	PH	METHOTREXATE (TRADE NAME UNKNOWN)	TABLET	Oral		Pneumonitis
130878581			M			BR	CN	SOLIRIS	CONCENTRATE FOR SOLUTION FOR INFUSION	Intravenous (not otherwise specified)	UNK	Lung disorder
130882591	84	YR	M			US	CN	ADVAIR DISKUS	INHALATION POWDER	Respiratory (inhalation)	1 PUFF(S), BID	Lung disorder
130884291	59	YR	F	65.25	KG	US	CN	REMICADE				Organising pneumonia
130884911	93	YR	F	45	KG	US	PH	MACROBID		Oral		Interstitial lung disease
130885701						TH	OT	CERTICAN		Unknown		Pneumonitis
130888331						ES	OT	SERTRALINE		Oral	50MG/DAY	Lung infiltration
130889621	62	YR	M	88.5	KG	US	PH	GEMCITABINE		Intravenous (not otherwise specified)	? OTHER FREQUENCY:WEEKLY;?	Pneumonitis
130892421	6	DEC	M			US	MD	OFEV	CAPSULE	Oral		Idiopathic pulmonary fibrosis
130893102	80	YR	M	49	KG	JP	MD	TAGRISSO	TABLET	Oral		Interstitial lung disease
130898762	30	YR	F			US	CN	AZTREONAM LYSINE	INHALATION VAPOUR, LIQUID	Respiratory (inhalation)	75 MG, TID FOR 28 DAYS, EVERY OTHER MONTH	Lung disorder
130899061	72	YR	F	43	KG	GB	OT	Certolizumab pegol RA	SOLUTION FOR INJECTION	Subcutaneous	200 MG, UNK	Lung disorder
130899931						JP	MD	LANSOPRAZOLE.	MODIFIED-RELEASE CAPSULE, HARD	Oral	30 MG, QD	Interstitial lung disease
130901041			M			US	CN	OFEV	CAPSULE	Oral		Idiopathic pulmonary fibrosis
130901753						JP	MD	GONAX	POWDER AND SOLVENT FOR SOLUTION FOR INJECTION	Subcutaneous	80 MG, MONTHLY	Interstitial lung disease
130904251	69	YR	F			ES	MD	GILOTRIF	FILM-COATED TABLET	Oral		Acute interstitial pneumonitis
130905641	74	YR	M			GB	OT	VELCADE	INJECTION	Subcutaneous	2.6 MG, 1/WEEK	Pulmonary fibrosis
130917441						KR	OT	Rituximab	SOLUTION FOR INFUSION	Intravenous (not otherwise specified)	ON DAY 1	Pneumonitis
130920701	58	YR	F	78	KG	US	CN	SYMBICORT		Respiratory (inhalation)	160/4.5 MCG, TWO PUFFS TWICE A DAY	Lung disorder
130920932	84	YR	F			ES	OT	SERTRALINE		Oral	50 MG, QD	Lung infiltration
130921381	65	YR	M			US	CN	ACETYLSALICYLIC ACID({=100 mg)		Unknown	81 MG, QD	Pulmonary alveolar haemorrhage
130925433	70	YR	M			JP	MD	JARDIANCE	TABLET	Oral		Interstitial lung disease
130929152	19705	DY	F			HK	OT	TAGRISSO	TABLET	Oral		Pneumonitis
130929722	65	YR	M			JP	OT	REVLIMID	CAPSULES	Oral	20 MILLIGRAM	Lung disorder
130929722	65	YR	M			JP	OT	REVLIMID	CAPSULES	Oral	20 MILLIGRAM	Lung infiltration
130932051	92	YR	F			FR	OT	DUROGESIC	MATRIX PATCH	Transdermal		Lung disorder
130932213						JP	MD	GONAX	POWDER AND SOLVENT FOR SOLUTION FOR INJECTION	Subcutaneous	80 MG, MONTHLY	Interstitial lung disease
130938411						GB	MD	OFEV		Unknown		Idiopathic pulmonary fibrosis
130938872	52	YR	M			FR	CN	TRUVADA	TABLET	Oral	1 DF, QD	Interstitial lung disease
130939861						GB	PH	CLOZAPINE.			UNK	Lung disorder
130942212						AU	OT	PACLITAXEL.			45 MG/M2, CYCLIC(DAYS 1, 8, 15, 22, 28, AND 35 OVER A 6-WEEK PERIOD)	Pneumonitis
130944111			F			US	OT	METHOTREXATE SODIUM.			UNK	Lung disorder
130944981						DK	OT	LAMOTRIGINE.		Unknown	UNK	Pneumonitis
130945901						US	OT	GEMCITABINE HYDROCHLORIDE.		Unknown	750 MG/M2, CYCLICAL	Lung disorder
130946864	59	YR	M			AT	MD	JAKAVI	TABLET	Oral	10 MG, BID (1-0-1)	Pulmonary fibrosis
130955371	65	YR	F			FI	OT	NEULASTA	SOLUTION FOR INJECTION	Subcutaneous	UNK UNK, AFTER CHEMO	Lung infiltration
130956301	59	YR	M			VN	MD	MABTHERA	SOLUTION FOR INFUSION	Intravenous drip		Pneumonitis
130956732	64	YR	F	69	KG	IT	MD	XGEVA	SOLUTION FOR INJECTION	Unknown	120 MG, CYCLICAL	Pneumonitis
130957691	56	YR	M			US	CN	HUMIRA	SOLUTION FOR INJECTION IN PRE-FILLED PEN	Subcutaneous		Pulmonary fibrosis
130958831	70	YR	F			US	CN	HUMIRA	SOLUTION FOR INJECTION IN PRE-FILLED SYRINGE	Subcutaneous		Pulmonary fibrosis
130962431	45	YR	F			US	MD	IMBRUVICA	CAPSULE	Oral		Pneumonitis
130962641	45	YR	F			US	MD	IMBRUVICA	CAPSULE	Oral		Pneumonitis
130964012	61	YR	F			FR	MD	AFINITOR		Unknown	10 MG, QD	Lung disorder
130964742	68	YR	M	91	KG	DE	OT	NIVOLUMAB	SOLUTION FOR INJECTION	Unknown	1 DF, UNK	Pneumonitis
130967551	68	YR	F			US	CN	AMBRISENTAN	TABLET	Unknown	10 MG, QD	Lung disorder
130969491			M			US	CN	AMIODARONE HCL			UNK	Pulmonary fibrosis
130972141	57	YR	M			FR	CN	GEMCITABINE HYDROCHLORIDE.		Unknown	UNK, UNKNOWN	Lung disorder
130972711	62	YR	M	96.75	KG	US	CN	HYDRALAZINE	COATED TABLET	Oral	QUANTITY:2 TABLET(S); TWICE A DAY; ORAL?	Pulmonary alveolar haemorrhage
130973641	65	YR	M			FR	OT	SOLU-MEDROL		Intravenous (not otherwise specified)	UNK, CYCLIC, EVERY 2 WEEKS	Interstitial lung disease
130976851			M			US	CN	DUOPA	GASTROENTERAL SUSPENSION	Other		Lung disorder
130980121	52	YR	F			US	CN	ADVAIR HFA				Lung disorder
130982211						US	CN	BABYRUB (EUCALYPTUS OIL)	OINTMENT	Topical		Lung disorder
130982561	28	YR	F			DK	OT	LAMOTRIGINE.		Unknown		Pneumonitis
130986591	68	YR	M			NO	MD	MULTAQ		Oral		Pulmonary fibrosis
130986761						FR	CN	IMBRUVICA	CAPSULE	Oral		Lung disorder
130992051	28	YR	F			DK	OT	LAMOTRIGINE.		Unknown		Pneumonitis
130992061	36	YR	M			GB	OT	DIAZEPAM.		Unknown	UNK	Lung disorder
130992892	74	YR	M			FR	MD	DUODOPA		Other		Lung disorder
130994201						JP	MD	WARFARIN		Unknown		Pulmonary alveolar haemorrhage
130995492	13	YR	F			IN	OT	Hydroxychloroquine		Unknown		Pulmonary alveolar haemorrhage
130996502			F			US	MD	XOLAIR		Unknown	ONGOING: UNKNOWN	Idiopathic pulmonary fibrosis
130996721			M			NL	CN	ESBRIET	CAPSULE	Oral	THREE TIMES A DAY 3 CAPSULES	Lung disorder
130997372	71	YR	F			AT	MD	Rituximab	SOLUTION FOR INFUSION	Intravenous (not otherwise specified)		Organising pneumonia
130998112			F			CA	MD	ACTEMRA		Unknown		Lung disorder
130998112			F			CA	MD	ACTEMRA		Unknown		Pneumonitis
130999451	73	YR	M			SE	MD	METHOTREXATE (TRADE NAME UNKNOWN)		Unknown		Interstitial lung disease
131000371			F			US	MD	XOLAIR		Unknown		Idiopathic pulmonary fibrosis
131001001	80	YR	F			FR	OT	CUBICIN	INJECTION		UNK	Lung disorder
131005901	65	YR	F			CA	OT	Certolizumab pegol RA		Subcutaneous	400 MG, EV 2 WEEKS(QOW)	Interstitial lung disease
131006541	68	YR	F			BR	MD	GILENYA	CAPSULE	Unknown	UNK	Lung disorder
131006752						TR	OT	GEMCITABINE HYDROCHLORIDE.		Intravenous (not otherwise specified)	75 MG/M2, WEEKLY (1/W)	Pulmonary toxicity
131006972	69	YR	F			NL	MD	Doxorubicine		Intravenous (not otherwise specified)		Pneumonitis
131007322			M			US	CN	ENTRESTO		Unknown	100 MG (49/51 MG), BID	Pneumonitis
131007661			M			FR	CN	GEMZAR		Intravenous (not otherwise specified)	1000 MG/M2, CYCLICAL	Interstitial lung disease
131010602	60	YR	M			US	CN	VIAGRA	FILM-COATED TABLET		100MG, PILL, ONE TIME A DAY WHEN NEEDED	Lung disorder
131011311	60	YR	F			GB	MD	METHOTREXATE SODIUM.			UNK	Pulmonary fibrosis
131011572	74	YR	M			JP	CN	SINGULAIR	FILM-COATED TABLET	Oral	UNK	Interstitial lung disease
131012061						JP	OT	DOXORUBICIN		Unknown	20 MG/M2 AT EVERY 21 DAYS	Interstitial lung disease
131012101	60	YR	M			IT	OT	POMALIDOMIDE	CAPSULES	Oral		Pulmonary toxicity
131013411	36	YR	M			GB	MD	DIAZEPAM.				Lung disorder
131013841						US	MD	CARBOPLATIN.		Intravenous (not otherwise specified)	UNK (AT AUC 2 FOR SEVEN DOSES)	Pneumonitis
131014821						US	OT	PACLITAXEL.		Intravenous (not otherwise specified)	20 MG/M2, QD X 5 Q 2 WKS X 4	Pneumonitis
131014922	57	YR	M	103	KG	DE	OT	METHOTREXATE SODIUM.			INTAKE FOR YEARS	Pulmonary fibrosis
131016003	74	YR	M			PT	MD	METFORMIN	TABLET	Oral	3000 MILLIGRAM DAILY;	Interstitial lung disease
131016301	73	YR	F	71	KG	FR	OT	SIMPONI	SOLUTION FOR INJECTION	Subcutaneous		Interstitial lung disease
131024141			M			US	MD	OPDIVO		Unknown		Lung disorder
131025101	28	YR	M			US	CN	AZTREONAM LYSINE	INHALATION VAPOUR, LIQUID	Respiratory (inhalation)	75 MG, UNK	Lung disorder
131025271						FR		NOVOTHYROX				Interstitial lung disease
131025783	77	YR	F			IT	CN	DECITABINE.	INJECTION	Intravenous (not otherwise specified)	36 MG, IN 1 CYCLICAL FOR 5 DAYS (EQUAL TO 20 MG CYCLICAL)	Interstitial lung disease
131028812	59	YR	F	107.3	KG	US	MD	UPTRAVI	TABLET	Oral	200 MCG, BID	Lung disorder
131029851	65	YR	M			FR	OT	STILNOX	FILM-COATED TABLET	Oral		Interstitial lung disease
131030613	72	YR	M	61	KG	CN	OT	NIVOLUMAB	SOLUTION FOR INJECTION	Intravenous (not otherwise specified)	183 MG, UNK	Pneumonitis
131031061	58	YR	F			GB	OT	METHOTREXATE.		Oral	10 MG, QW	Pneumonitis
131031411	82	YR	M			US	CN	VELTASSA	ORAL SUSPENSION	Oral	8.4 G, QD	Lung disorder
131034761						ES	MD	denosumab	SOLUTION FOR INJECTION	Unknown	UNK	Pneumonitis
131035042	67	YR	M	60.3	KG	TW	MD	ZOLEDRONATE	SOLUTION FOR INJECTION	Intravenous (not otherwise specified)	4 MG, UNK	Lung infiltration
131039291	84	YR	F			ES	OT	SERTRALINE		Oral		Lung infiltration
131040011						US	MD	SYNAGIS	INJECTION	Intramuscular	100.0MG/KG ONCE/SINGLE ADMINISTRATION	Lung disorder
131041062	58	YR	M			JP	OT	NIVOLUMAB	SOLUTION FOR INFUSION	Unknown	1 DF, UNK	Interstitial lung disease
131043582	48	YR	F			TR	OT	PROGRAF	INJECTION	Intravenous (not otherwise specified)	UNK UNK, UNKNOWN FREQ.	Organising pneumonia
131046321						JP	OT	GEMCITABINE HYDROCHLORIDE.			800 MG/M2, CYCLIC (DAYS 1, 8, REPEATED EVERY 21 DAYS)	Interstitial lung disease
131046541						JP	OT	GEMCITABINE HYDROCHLORIDE.			800 MG/M2, CYCLIC (DAYS 1, 8, REPEATED EVERY 21 DAYS)	Interstitial lung disease
131046651						JP	OT	GEMCITABINE HYDROCHLORIDE.			800 MG/M2, CYCLIC (DAYS 1, 8, REPEATED EVERY 21 DAYS)	Interstitial lung disease
131046661						JP	OT	PACLITAXEL.			90 MG/M2, 2X/WEEK	Interstitial lung disease
131048591	73	YR	M			FR	OT	CORDARONE	TABLET	Unknown	UNK	Interstitial lung disease
131050221						JP	MD	REQUIP	PROLONGED-RELEASE TABLET	Oral	UNK	Interstitial lung disease
131050462	68	YR	M			NO	MD	CORDARONE	TABLET	Oral	UNK	Interstitial lung disease
131050462	68	YR	M			NO	MD	CORDARONE	TABLET	Oral	UNK	Pulmonary fibrosis
131051501			F			CA	CN	METHOTREXATE SODIUM.			15MG TO 20MG, WEEKLY	Pulmonary toxicity
131052891	73	YR	M			SE	OT	METHOTREXATE SODIUM.		Unknown	UNK	Interstitial lung disease
131052962	82	YR	M			US	MD	PROLIA	SOLUTION FOR INJECTION	Subcutaneous	60 MG, ONE TIME DOSE	Pneumonitis
131053162						US	MD	CARBOPLATIN.		Intravenous (not otherwise specified)	UNK (AT AUC 2 FOR SEVEN DOSES)	Pneumonitis
131053961						US	CN	KEYTRUDA	POWDER FOR INJECTION		200 MG, EVERY THREE WEEKS	Pneumonitis
131054202	85	YR	F	41.3	KG	KR	MD	EMEND (FOSAPREPITANT DIMEGLUMINE)	INJECTION	Intravenous (not otherwise specified)	150 MG, ONCE	Interstitial lung disease
131054431	12	YR	F			US	CN	AZTREONAM LYSINE	INHALATION VAPOUR, LIQUID	Respiratory (inhalation)	75 MG, UNK	Lung disorder
131054662	68	YR	F			US	CN	Repository Corticotropin Injection	INJECTION	Subcutaneous	80 UNITS / 1 ML; TWICE WEEKLY (WEDNESDAY AND SUNDAY)	Pulmonary fibrosis
131054943	74	YR	M	63	KG	JP	PH	PARIET	TABLET	Oral		Interstitial lung disease
131055531			F			US	CN	Repository Corticotropin Injection	INJECTION	Intramuscular	80U/1ML, 2X/WK	Pneumonitis
131056402	76	YR	M	87	KG	DE	OT	AZACITIDINE.	INJECTION	Subcutaneous	75 MILLIGRAM/SQ. METER	Lung infiltration
131057191			M			JP	MD	ZYTIGA	TABLET	Oral		Interstitial lung disease
131058801			M			FR	OT	KEPPRA	FILM-COATED TABLET	Oral	500 MG, 2X/DAY (BID), 500 MG IN THE MORNING AND IN THE EVENING	Interstitial lung disease
131059142	59	YR	F			CA	OT	SIMPONI	INJECTION	Intravenous (not otherwise specified)		Interstitial lung disease
131062282			M			US	CN	REVLIMID	CAPSULES	Oral	25 MILLIGRAM	Lung disorder
131062441	79	YR	F			US	CN	AMBRISENTAN	TABLET	Unknown	5 MG, UNK	Pulmonary fibrosis
131064661	77	YR	F			FR	CN	GEMZAR	INJECTION	Intravenous (not otherwise specified)	850 MG/M2, CYCLICAL	Lung disorder
131065422			F	70.9	KG	US	MD	ABRAXANE	INJECTION FOR INFUSION	Intravenous drip	1600 MILLIGRAM	Pneumonitis
131065582	55	YR	M			US	OT	TRACLEER	TABLET	Oral	125 MG, BID	Lung disorder
131066991	65	YR	M			FR	OT	ESCITALOPRAM OXALATE - BP		Oral		Interstitial lung disease
131067033	85	YR	M	54	KG	JP	MD	CANCIDAS	INJECTION	Intravenous drip	50 MG, QD	Interstitial lung disease
131067661	72	YR	F			SE	OT	ENALAPRIL		Unknown		Lung disorder
131069271	57	YR	F	76	KG	FR	MD	VELCADE	INJECTION	Subcutaneous	2.5 MG, UNK	Lung disorder
131070173	68	YR	M	85	KG	CA	MD	HUMIRA	SOLUTION FOR INJECTION	Subcutaneous		Interstitial lung disease
131073501	56	YR	M			CA	MD	ACTEMRA		Unknown		Interstitial lung disease
131078721						CA	CN	PROLIA	SOLUTION FOR INJECTION	Unknown	UNK	Lung disorder
131085862	71	YR	M	63.6	KG	JP	MD	ALIMTA	INJECTION	Intravenous (not otherwise specified)	500 MG/M2, DAY1 PER 21 DAYS	Interstitial lung disease
131086422	66	YR	F	77.1	KG	US		SYMBICORT		Respiratory (inhalation)	160/4.5 UG, TWO PUFFS, TWO TIMES A DAY	Lung disorder
131086811	83	YR	F			US	OT	NIVOLUMAB	SOLUTION FOR INJECTION	Unknown		Pneumonitis
131090031			M			FR	MD	AdvilMed			UNK	Lung disorder
131091671	81	YR	M			FR	OT	OXALIPLATIN 5mg/ml CONCENTRATE FOR SOLUTION FOR INFUSION	UNKNOWN	Intravenous (not otherwise specified)		Interstitial lung disease
131092501	60	YR	F			GB	MD	METHOTREXATE.				Pulmonary fibrosis
131093111	72	YR	M			US	OT	NIVOLUMAB	SOLUTION FOR INJECTION	Unknown	3 MG/KG, Q2WK	Pneumonitis
131093511	66	YR	F			FR	CN	COUMADINE	TABLET	Oral	1 MG, QD	Pulmonary alveolar haemorrhage
131093881	74	YR	F	86	KG	FR	CN	ABATACEPT	SOLUTION FOR INJECTION	Subcutaneous	125 MG, UNK	Pneumonitis
131094041			F			US	CN	KEYTRUDA	POWDER FOR INJECTION		UNK	Lung disorder
131094201	66	YR	M	75	KG	TW	MD	TASIGNA	CAPSULE	Oral	600 MG, QD	Pulmonary fibrosis
131097232	42	YR	F	83.91	KG	US	CN	XELJANZ	TABLET	Oral	5 MG, TWICE A DAY (TABLET TAKE 1 TABLET TWICE A DAY AS DIRECT)	Lung disorder
131098011	68	YR	M			US	CN	AMBRISENTAN	TABLET	Unknown	5 MG, QD	Lung disorder
131110251						IN	OT	CYTARABINE.			2000 MG/M2, (D-6, D-5 )	Pulmonary toxicity
131111171	68	YR	F	70.3	KG	US	MD	ZENPEP	MODIFIED-RELEASE CAPSULE, SOFT			Interstitial lung disease
131112341						US	OT	TOPOTECAN HYDROCHLORIDE.		Oral	CYCLIC, PER DAY, DAYS 2-6	Pneumonitis
131113131	58	YR	M			US	MD	OPSUMIT	TABLET	Oral	10 MG, QD	Lung disorder
131113152	55	YR	M			US	OT	OPSUMIT	TABLET	Oral	10 MG, QD	Idiopathic pulmonary fibrosis
131114971	84	YR	F			ES	OT	SERTRALINE		Oral	50 MG, QD	Lung infiltration
131115042	91	YR	F	48.75	KG	FR	CN	COUMADINE	TABLET	Oral	1 DF, QD IN EVENING	Lung disorder
131118703			F			CA	MD	ACTEMRA		Unknown	UNKNOWN DOSE AND FREQUENCY.	Pulmonary toxicity
131123311	65	YR	F			CA	CN	ENBREL	UNKNOWN FORMULATION	Subcutaneous	25 MG, BID WEEKLY	Interstitial lung disease
131126711	38	YR	F			US	MD	Bevacizumab	SOLUTION FOR INFUSION	Intravenous (not otherwise specified)	DOSE: 10 MG/KL?MOST RECENT DOSE PRIOR TO EVENT: 07/APR/2011	Pulmonary alveolar haemorrhage
131127071	35	YR	M			JP	CN	TACROLIMUS.	INJECTION	Intravenous drip	UNK UNK, CONTINUOUS	Pulmonary alveolar haemorrhage
131127322	22178	DY	F			US		TAGRISSO	TABLET	Oral		Lung disorder
131127671	85	YR	M			NL	MD	XGEVA	SOLUTION FOR INJECTION	Subcutaneous	120 MG/1.70 ML, Q4WK	Lung disorder
131129512	74	YR	M			JP	PH	SYMBICORT	INHALATION POWDER	Respiratory (inhalation)	DOSE UNKNOWN	Interstitial lung disease
131132671			F			US	CN	VENTOLIN HFA	INHALATION POWDER	Respiratory (inhalation)	1 PUFF(S), PRN	Lung disorder
131133122						US	OT	IRINOTECAN HCL	SOLUTION FOR INFUSION	Intravenous (not otherwise specified)	100 MG/M2, CYCLIC (ON DAYS 1 AND 8 OF A 21 DAY CYCLE)	Pneumonitis
131134861	84	YR	F			ES	OT	SERTRALINE		Oral	50 MILLIGRAM DAILY;	Lung infiltration
131136031			M	101.7	KG	US	OT	XOLAIR		Subcutaneous	? OTHER FREQUENCY:Q2WEEKS;?	Lung disorder
131139942	74	YR	M			JP	PH	ECARD HD	TABLET	Oral	UNK	Interstitial lung disease
131142751	58	YR	M			US	MD	OXYCODONE HYDROCHLORIDE.		Unknown	UNK	Pulmonary fibrosis
131143241			M			JP	MD	JEVTANA	CONCENTRATE FOR SOLUTION FOR INFUSION	Intravenous (not otherwise specified)		Interstitial lung disease
131143791	76	YR	F	47.3	KG	JP	MD	APIXABAN		Oral	2.5 MG, BID	Interstitial lung disease
131143801	87	YR	M			FR	OT	ESCITALOPRAM OXALATE - BP		Oral	1 DF, QD	Lung disorder
131144471	7	DEC	M			DE	CN	DARATUMUMAB	CONCENTRATE FOR SOLUTION FOR INFUSION	Intravenous (not otherwise specified)		Pneumonitis
131146851	67	YR	F			US	CN	COMBIVENT	PRESSURISED INHALATION	Respiratory (inhalation)	UNIT DOSE/STRENGTH: ONE PUFF OF 20 MCG / 100 MCG; DAILY DOSE: 80 MCG/ 400 MCG	Lung disorder
131146962						JP	MD	LIXIANA TABLETS	TABLET	Unknown	UNK	Pulmonary alveolar haemorrhage
131148651	72	YR	M			JP	OT	WARFARIN SODIUM.		Unknown	UNK	Pulmonary alveolar haemorrhage
131148932	76	YR	M			JP	PH	ELIQUIS	FILM-COATED TABLET	Oral	5 MG, BID	Interstitial lung disease
131152012			F			GB	CN	HUMIRA	SOLUTION FOR INJECTION IN PRE-FILLED PEN	Subcutaneous		Lung disorder
131152302	66	YR	M			US	CN	OPSUMIT	TABLET	Oral	10 MG, UNK	Pulmonary fibrosis
131152621	64	YR	F	59	KG	JP	MD	USTEKINUMAB	SOLUTION FOR INJECTION	Subcutaneous		Interstitial lung disease
131153902	85	YR	M			JP	CN	NIVOLUMAB	SOLUTION FOR INJECTION	Intravenous drip	2 MG/KG, UNK	Interstitial lung disease
131154811	81	YR	M			FR	OT	ZARZIO	SOLUTION FOR INJECTION	Intravenous (not otherwise specified)	30 MIU, TID	Interstitial lung disease
131155421						PT	OT	METFORMIN		Unknown	1000 MG, 3 TIMES A DAY	Interstitial lung disease
131155773	64	YR	M			FR	OT	PEMBROLIZUMAB.	POWDER FOR INJECTION	Intravenous (not otherwise specified)	10 MG/KG EVERY 3 WEEKS OR 2 MG/KG EVERY 2 WEEKS IN 3 CASES AND 11 INFUSIONS IN 1 CASE	Interstitial lung disease
131155783	81	YR	M			FR	OT	PEMBROLIZUMAB.	POWDER FOR INJECTION	Intravenous (not otherwise specified)	10 MG/KG EVERY 3 WEEKS OR 2 MG/KG EVERY 2 WEEKS IN 3 CASES AND 11 INFUSIONS IN 1 CASE	Interstitial lung disease
131155823	82	YR	F			FR	OT	PEMBROLIZUMAB.	POWDER FOR INJECTION	Intravenous (not otherwise specified)	10 MG/KG EVERY 3 WEEKS OR 2 MG/KG EVERY 2 WEEKS IN 3 CASES AND 11 INFUSIONS IN 1 CASE	Interstitial lung disease
131155991			F			US	CN	HUMIRA	SOLUTION FOR INJECTION	Subcutaneous		Lung disorder
131156111	61	YR	M			CA	CN	METHOTREXATE (TRADE NAME UNKNOWN)		Oral		Interstitial lung disease
131156111	61	YR	M			CA	CN	METHOTREXATE (TRADE NAME UNKNOWN)		Oral		Pneumonitis
131160541	82	YR	F			CA	MD	ACTEMRA	SOLUTION FOR INFUSION	Intravenous (not otherwise specified)		Lung disorder
131160541	82	YR	F			CA	MD	ACTEMRA	SOLUTION FOR INFUSION	Intravenous (not otherwise specified)		Pneumonitis
131161711	63	YR	F			CA	MD	ACTEMRA		Unknown		Lung disorder
131161711	63	YR	F			CA	MD	ACTEMRA		Unknown		Pulmonary fibrosis
131162031			F			US	CN	EXELON PATCH	TRANS-THERAPEUTIC-SYSTEM	Transdermal	UNK	Lung disorder
131164471	42	YR	F			CA	MD	DOCETAXEL.				Organising pneumonia
131164582	58	YR	F			GB	PH	METHOTREXATE.		Oral		Pneumonitis
131165523	52	YR	F	63	KG	JP	MD	TAGRISSO	TABLET	Oral		Interstitial lung disease
131170203			F			CA	CN	AFINITOR		Oral	10 MG, QD	Lung disorder
131173113	94	YR	F			JP	MD	TAGRISSO	TABLET	Oral		Interstitial lung disease
131173681	16	YR	M			JP	MD	REMICADE	LYOPHILIZED POWDER	Intravenous (not otherwise specified)		Interstitial lung disease
131175511	76	YR	M	51	KG	JP	CN	CYRAMZA	INJECTION	Intravenous (not otherwise specified)	450 MG, UNKNOWN	Pneumonitis
131176643	77	YR	M			CA	CN	NUCALA			100 MG, Z	Lung disorder
131185702	65	YR	F	70.3	KG	US	CN	CICLOSPORIN		Unknown		Interstitial lung disease
131187752						ES	OT	GEMCITABINE		Unknown	TWO CYCLES OF 1250 MG/M2	Lung infiltration
131188901						JP	OT	AMIODARONE		Intravenous (not otherwise specified)	600MG PER DAY	Interstitial lung disease
131192121	66	YR	F	70.3	KG	US	MD	ARAVA	TABLET	Unknown		Interstitial lung disease
131194611			M			FR	CN	METFORMIN HYDROCHLORIDE.		Oral	500 MG, BID	Interstitial lung disease
131197731	56	YR	F			CA	MD	ACTEMRA	SOLUTION FOR INFUSION	Intravenous (not otherwise specified)		Interstitial lung disease
131198071	50	YR	M			US	OT	GEMCITABINE		Unknown		Pulmonary fibrosis
131199942	46	YR	F			JP	MD	TAGRISSO	TABLET	Oral		Lung disorder
131200961	65	YR	M			FR	OT	Alfuzosin Extended-Release tablet 10 mg	TABLET	Oral		Interstitial lung disease
131202942	60	YR	F	90	KG	US	OT	AFINITOR		Oral	10 MG, QD	Pneumonitis
131204661						JP	OT	ABATACEPT	SOLUTION FOR INFUSION	Intravenous (not otherwise specified)	UNK UNK, Q4WK	Interstitial lung disease
131206631	39	YR	F			CA	CN	ACTEMRA		Unknown		Lung disorder
131206662			M			JP	MD	IRESSA	TABLET	Oral		Pneumonitis
131207272			M	72	KG	BR	MD	COSENTYX	INJECTION	Subcutaneous	300 MG, QW	Pulmonary fibrosis
131212321	71	YR	M			CA	OT	ARAVA	TABLET	Unknown		Pneumonitis
131212561	51	YR	M			AR	CN	SUTENT	CAPSULE, HARD		37.5 MG, CYCLIC (4/2 SCHEME)	Lung disorder
131213241						FR	MD	DOXORUBICIN HYDROCHLORIDE.	LIPOSOME INJECTION	Intravenous (not otherwise specified)	6 COURSES	Lung disorder
131214671			F			US	CN	ADVAIR HFA	INHALATION POWDER	Respiratory (inhalation)	2 PUFF(S), BID	Pulmonary fibrosis
131216814	74	YR	M			JP	PH	LIPITOR	FILM-COATED TABLET	Oral	UNK	Interstitial lung disease
131217991	57	YR	M			US	OT	ESBRIET		Oral		Lung disorder
131219011			F			US	CN	KEYTRUDA	SOLUTION FOR INJECTION	Intravenous (not otherwise specified)	UNK, ONCE	Pneumonitis
131223442	58	YR	F	92.52	KG	US	CN	NOVOLIN 70/30	SUSPENSION FOR INJECTION	Subcutaneous	UNKNOWN	Pulmonary fibrosis
131225541	72	YR	F			SE	OT	ENALAPRIL	TABLET			Lung disorder
131228454	73	YR	M			US	OT	NIVOLUMAB		Intravenous (not otherwise specified)	210 MG, UNK	Pneumonitis
131237051			M			US	OT	EMPLICITI	POWDER FOR SOLUTION FOR INFUSION	Intravenous (not otherwise specified)	^STANDARD DOSE^ PER CALLER	Pneumonitis
131237152			M			GB	OT	ARANESP	SOLUTION FOR INJECTION IN PRE-FILLED SYRINGE	Unknown	80 MUG, UNK	Lung disorder
131238522	75	YR	F			US	OT	PROLIA	SOLUTION FOR INJECTION	Unknown	60 MG, Q6MO	Lung disorder
131239011	68	YR	M	62	KG	GB	OT	RIBAVIRIN.		Unknown	(TO START)	Interstitial lung disease
131239612	46	YR	F	51	KG	DE	MD	Pertuzumab	SOLUTION FOR INFUSION	Intravenous (not otherwise specified)		Pneumonitis
131239901						US	CN	SYMBICORT		Respiratory (inhalation)	160/4.5 MCG 2 PUFFS TWICE A DAY	Lung disorder
131240461			F			GB	CN	HUMIRA	SOLUTION FOR INJECTION IN PRE-FILLED PEN	Subcutaneous		Lung disorder
131241391	84	YR	F			ES	OT	SERTRALINE		Oral		Lung infiltration
131241501						JP	OT	Bevacizumab		Unknown		Pneumonitis
131242961	8	DEC	M			JP	CN	ORENCIA	SOLUTION FOR INJECTION	Subcutaneous	UNK MG, UNK	Interstitial lung disease
131243111						US	CN	OPDIVO		Unknown		Pneumonitis
131243721	71	YR	M			CA	OT	PLAQUENIL		Unknown		Pneumonitis
131244224	76	YR	F			JP	MD	ORENCIA	SOLUTION FOR INJECTION	Subcutaneous	125 MG, QWK	Interstitial lung disease
131245511	57	YR	M			FR	OT	IMETH	TABLET	Oral		Interstitial lung disease
131245883	60	YR	M			US	MD	DOCETAXEL.		Unknown		Pulmonary alveolar haemorrhage
131248961	58	YR	M			US	MD	OXYCODONE HYDROCHLORIDE.				Pulmonary fibrosis
131248961	58	YR	M			US	MD	OXYCODONE HYDROCHLORIDE.				Pulmonary toxicity
131249801						JP	MD	GEMZAR				Interstitial lung disease
131249874	70	YR	M	55	KG	JP	CN	CYRAMZA	INJECTION	Intravenous (not otherwise specified)	300 MG, OTHER	Pneumonitis
131255113	65	YR	F	70.31	KG	US	MD	ULTRAM ER	SUSTAINED RELEASE TABLETS	Unknown		Interstitial lung disease
131255752	50	YR	M			CH	MD	AUBAGIO	COATED TABLET	Oral		Pneumonitis
131257341	55	YR	M			JP	OT	MESALAZINE				Interstitial lung disease
131258131	61	YR	F	60	KG	BE	MD	IBRUTINIB	CAPSULE	Oral		Pneumonitis
131258351	72	YR	M	73.8	KG	US	PH	atezolizumab				Interstitial lung disease
131258351	72	YR	M	73.8	KG	US	PH	atezolizumab				Lung infiltration
131258691	67	YR	M			JP	CN	NIVOLUMAB	SOLUTION FOR INJECTION	Intravenous drip	3 MG/KG, Q2WK	Interstitial lung disease
131259055	38	YR	F			US	OT	AMBRISENTAN	TABLET	Unknown	10 MG, QD	Lung disorder
131261061	59	YR	M			FR	OT	METHOTREXATE SODIUM.	INJECTION		5 G/M2	Interstitial lung disease
131262351			F			US	CN	BREO ELLIPTA	INHALATION POWDER			Lung disorder
131266401			F			US	MD	RITUXAN		Unknown		Interstitial lung disease
131267101	50	YR	F			US	MD	RITUXAN		Unknown	2 TIMES	Acute interstitial pneumonitis
131267311	47	YR	M			US	MD	Rituximab		Unknown		Pneumonitis
131270722	73	YR	M	63.8	KG	JP	CN	CYRAMZA	INJECTION	Intravenous (not otherwise specified)	640 MG, OTHER	Interstitial lung disease
131270731	70	YR	M	79	KG	CA	CN	GEMZAR	INJECTION	Intravenous (not otherwise specified)	UNK, UNKNOWN	Pneumonitis
131271641			M			US	PH	RITUXAN		Unknown		Pneumonitis
131272531	76	YR	F	130	KG	US	MD	RITUXAN	SOLUTION FOR INFUSION	Intravenous (not otherwise specified)		Lung disorder
131272531	76	YR	F	130	KG	US	MD	RITUXAN	SOLUTION FOR INFUSION	Intravenous (not otherwise specified)		Lung infiltration
131275301						JP	OT	ABATACEPT	SOLUTION FOR INFUSION	Intravenous (not otherwise specified)	UNK UNK, Q4WK	Interstitial lung disease
131277711	44	YR	F			VN	CN	TARCEVA	FORMULATION UNKNOWN	Oral		Interstitial lung disease
131279151	64	YR	M			ZA	CN	METFORMIN	FILM-COATED TABLET	Oral	850 MG, UNK	Lung disorder
131279861	22	YR	F			US	CN	AZTREONAM LYSINE	INHALATION VAPOUR, LIQUID	Respiratory (inhalation)	75 MG, UNK	Lung disorder
131282191	65	YR	M			JP	OT	AMIODARONE HCL (manufacturer unknown)	UNKNOWN	Intravenous drip		Interstitial lung disease
131282411			M			FR	MD	TECENTRIQ		Intravenous (not otherwise specified)	SINGLE ADMINISTRATION	Interstitial lung disease
131283191			M			US	CN	VIAGRA	FILM-COATED TABLET		UNK	Lung disorder
131283543	93	YR	F			US	OT	OPSUMIT	TABLET	Oral	10 MG, UNK	Lung disorder
131283934	1	YR	M			US	MD	SPINRAZA	UNKNOWN	Intrathecal		Lung disorder
131285782	61	YR	F			US	CN	HUMIRA	SOLUTION FOR INJECTION IN PRE-FILLED PEN	Subcutaneous		Pulmonary fibrosis
131286041	65	YR	F			US	MD	PLAQUENIL		Unknown		Interstitial lung disease
131286671	79	YR	M	77.18	KG	US	CN	ESBRIET	CAPSULE	Oral	1 CAPSULE 3 TIMES A DAY ;ONGOING: NO	Lung disorder
131286671	79	YR	M	77.18	KG	US	CN	ESBRIET	CAPSULE	Oral	1 CAPSULE 3 TIMES A DAY ;ONGOING: NO	Pulmonary fibrosis
131287641			F			CA	MD	ACTEMRA	SOLUTION FOR INFUSION	Intravenous (not otherwise specified)		Interstitial lung disease
131287641			F			CA	MD	ACTEMRA	SOLUTION FOR INFUSION	Intravenous (not otherwise specified)		Lung disorder
131287641			F			CA	MD	ACTEMRA	SOLUTION FOR INFUSION	Intravenous (not otherwise specified)		Pulmonary fibrosis
131287773	47	YR	F	81.6	KG	CA	OT	ACTEMRA	SOLUTION FOR INFUSION	Intravenous (not otherwise specified)		Lung disorder
131288262	53	YR	F			DE	MD	HERCEPTIN	SOLUTION FOR INFUSION	Intravenous (not otherwise specified)	LOADING DOSE	Pneumonitis chemical
131290861	57	YR	M			JP	CN	NIVOLUMAB	SOLUTION FOR INJECTION	Intravenous drip	3 MG/KG, Q2WK	Pneumonitis
131292371			F			US	PH	HIZENTRA	INJECTION	Subcutaneous	8 G, QW	Lung disorder
131293931	78	YR	F			CA	MD	ACTEMRA		Unknown		Lung disorder
131293931	78	YR	F			CA	MD	ACTEMRA		Unknown		Pneumonitis
131294701	81	YR	M			FR	OT	FLUOROURACIL ACCORD		Intravenous (not otherwise specified)	10TH CYCLE	Interstitial lung disease
131296141						JP	MD	LANSOPRAZOLE (ANDA 203957)				Interstitial lung disease
131299081			F			BR	MD	DIOVAN	TABLET	Oral	320 MG, QD	Lung disorder
131303691						JP	PH	FORTEO		Subcutaneous		Interstitial lung disease
131304122	67	YR	F			CA	MD	METHOTREXATE SODIUM.	TABLET	Oral	UP TO 25 MG, WEEKLY	Interstitial lung disease
131304122	67	YR	F			CA	MD	METHOTREXATE SODIUM.	TABLET	Oral	UP TO 25 MG, WEEKLY	Pneumonitis
131304311	74	YR	F			US	CN	AMBRISENTAN	TABLET	Unknown	5 MG, QD	Lung disorder
131304781	5	DEC	M			BR	MD	IBRUTINIB	CAPSULE	Oral		Pneumonitis
131305582	78	YR	M	56.7	KG	JP	MD	VFEND	POWDER FOR SOLUTION FOR INFUSION	Intravenous drip	100 MG, 1X/DAY	Pulmonary alveolar haemorrhage
131305604	77	YR	F			CA	CN	XELJANZ	TABLET	Oral	5 MG, 2X/DAY	Lung disorder
131305771	66	YR	F	70.37	KG	US	MD	CIPROFLOXACIN.		Unknown		Interstitial lung disease
131306152	68	YR	M			US	CN	XALKORI	CAPSULE		20 MG, 2X/DAY	Pneumonitis
131306433	61	YR	M	50	KG	JP	CN	CYRAMZA	INJECTION	Intravenous (not otherwise specified)	490 MG, DAY1 PER 21 DAYS	Lung disorder
131306562			M	61	KG	JP	MD	Prasugrel Hydrochloride	TABLET	Oral	3.75 MG, QD	Interstitial lung disease
131306562			M	61	KG	JP	MD	Prasugrel Hydrochloride	TABLET	Oral	3.75 MG, QD	Pulmonary alveolar haemorrhage
131306573	65	YR	M			JP	OT	ERBITUX	INJECTION	Intravenous (not otherwise specified)	600 MG, QWK	Interstitial lung disease
131306641	62	YR	F			US	CN	ADCIRCA	TABLET	Unknown	UNK, UNKNOWN	Lung disorder
131309991	75	YR	M	84	KG	HU	MD	ZELBORAF	TABLET	Oral		Pneumonitis
131310862						IT	CN	OPDIVO	SOLUTION FOR INJECTION	Unknown		Pneumonitis
131312742	20749	DY	F			FR	PH	PULMICORT TURBUHALER	INHALATION POWDER	Respiratory (inhalation)		Lung disorder
131313121						GB	OT	PACLITAXEL.	SOLUTION FOR INJECTION		80 MG/M2, CYCLIC (WEEKLY, 7 WEEK CYCLE)	Pneumonitis
131313142	58	YR	F			TR	OT	METHOTREXATE SODIUM.		Oral	12.5 MG, WEEKLY	Interstitial lung disease
131313171	85	YR	F	44	KG	JP	OT	AROMASIN	COATED TABLET	Oral	25 MG, 1X/DAY AFTER BREAKFAST	Interstitial lung disease
131314102	72	YR	M			JP	MD	Ancaron	TABLET	Oral	200 MG, 1X/DAY	Pulmonary alveolar haemorrhage
131315081	57	YR	M			FR	OT	Imeth	TABLET	Oral	2.8571 MG (20 MG,1 IN 1 W)	Interstitial lung disease
131316171	72	YR	M			JP	MD	warfarin		Unknown		Pulmonary alveolar haemorrhage
131316362						IT	CN	YERVOY	SOLUTION FOR INFUSION	Unknown	1 MG/KG, UNK	Pneumonitis
131318071	61	YR	M			US	CN	AZTREONAM LYSINE	INHALATION VAPOUR, LIQUID	Respiratory (inhalation)	75 MG, UNK	Lung disorder
131318541	61	YR	M			DE	OT	FLUOROURACIL.		Unknown		Pulmonary fibrosis
131318633	91	YR	F			US	PH	OPSUMIT	TABLET	Oral	10 MG, QD	Lung infiltration
131320143	87	YR	F	61.68	KG	US	OT	TRACLEER	TABLET	Oral	125 MG, BID	Lung disorder
131320821	65	YR	F			US	MD	LASIX			UNK	Interstitial lung disease
131320931	72	YR	M			FR	OT	OXYCONTIN	PROLONGED-RELEASE TABLET	Oral	10 MG, DAILY	Lung disorder
131321732	908	MON	F			GB	CN	FASLODEX	INJECTION	Intramuscular	250 MG IN EACH BUTTOCK, MONTHLY	Lung disorder
131322262			M			US	OT	NIVOLUMAB		Unknown		Pneumonitis
131323722	81	YR	M	68	KG	NL	CN	LUCRIN DEPOT	SUSPENSION FOR INJECTION	Other		Lung disorder
131327236	64	YR	M	83	KG	GR	MD	talimogene laherparepvec	SOLUTION FOR INJECTION	IRRIGATION	10_8 VIAL	Pneumonitis
131328911	73	YR	M			FR	MD	MABTHERA	SOLUTION FOR INFUSION	Intravenous drip		Interstitial lung disease
131330721	67	YR	F			CA	CN	METHOTREXATE (TRADE NAME UNKNOWN)	TABLET	Oral	UPTO 25 MG	Pneumonitis
131333481			M			US	OT	KEYTRUDA	POWDER FOR INJECTION		UNK	Pneumonitis
131333522			M			JP	CN	AMBISOME	INJECTION	Unknown	UNK UNK, UNKNOWN FREQ.	Interstitial lung disease
131334411	77	YR	F	103.5	KG	US	CN	AMIODARONE	COATED TABLET	Oral	? QUANTITY:1 TABLET(S);?	Pulmonary fibrosis
131336862			M			PE	CN	OFEV		Unknown		Idiopathic pulmonary fibrosis
131339812	661	MON	F	77.1	KG	US		SYMBICORT		Respiratory (inhalation)	160/4.5 MICROGRAMS TWO PUFFS TWICE DAILY	Interstitial lung disease
131340011	46	YR	F	70.3	KG	US	MD	CYTARABINE.				Lung infiltration
131347101	72	YR	M			JP	MD	OPDIVO		Intravenous drip		Interstitial lung disease
131347432	70	YR				FI	MD	METHOTREXATE SODIUM.			UNK	Lung disorder
131348102	19995	DY	F			HK	MD	TAGRISSO		Oral		Pneumonitis
131348561	76	YR	M	81.27	KG	US	OT	REVLIMID	CAPSULES	Oral	25 MILLIGRAM	Idiopathic pulmonary fibrosis
131349382			M			AR	CN	APIXABAN		Unknown	5 MG, QD	Pulmonary fibrosis
131349642						JP	MD	CARBOPLATIN.			UNK, CYCLIC	Interstitial lung disease
131349801	65	YR	F	70.3	KG	US	CN	KEFLEX	CAPSULE			Interstitial lung disease
131350081			F	85.2	KG	US	CN	ABATACEPT	INJECTION	Subcutaneous	125 MG, QWK	Lung disorder
131350762	10	DEC				JP	MD	REVLIMID	CAPSULES	Oral	UNKNOWN	Lung disorder
131353703			M			US	CN	OFEV	CAPSULE	Oral		Idiopathic pulmonary fibrosis
131354721	55	YR	M			US	CN	HUMIRA	SOLUTION FOR INJECTION IN PRE-FILLED PEN	Subcutaneous		Lung disorder
131354801						US	CN	SABRIL		Oral		Lung disorder
131355261			F			US	CN	HUMIRA	SOLUTION FOR INJECTION IN PRE-FILLED PEN	Subcutaneous		Pneumonitis
131355582			M	41	KG	JP	MD	LEUPLIN	INJECTION	Subcutaneous	3.75 MG, Q4WEEKS	Interstitial lung disease
131358822						IT	OT	NIVOLUMAB	SOLUTION FOR INFUSION	Unknown	3 MG/KG, UNK	Pneumonitis
131359022	74	YR	F			US	CN	OPDIVO		Intravenous (not otherwise specified)	UNK	Lung disorder
131361412	66	YR	M			US	CN	ESBRIET		Unknown		Pulmonary fibrosis
131362351						CA	OT	PROLIA	UNKNOWN FORMULATION	Unknown	UNK	Lung disorder
131362621	65	YR	F	70.3	KG	US	MD	HUMIRA	SOLUTION FOR INJECTION	Subcutaneous		Interstitial lung disease
131366421						US	OT	Rituximab		Unknown		Pulmonary toxicity
131366751	35	YR				US	OT	Rituximab		Unknown		Pneumonitis
131367391	71	YR	M			JP	CN	ELIQUIS	FILM-COATED TABLET	Oral	5 MG, BID	Interstitial lung disease
131369161						US	CN	BREO ELLIPTA	INHALATION POWDER			Lung disorder
131370971	66	YR	M			JP	MD	OPDIVO		Intravenous drip	3 MG/KG, UNK	Interstitial lung disease
131371682	5	YR	M			US	CN	AMBRISENTAN	TABLET	Unknown	10 MG, QD	Pneumonitis
131372811						SE	OT	GEMCITABINE	INFUSION	Unknown	UNK	Interstitial lung disease
131373571	40	YR	M			JP	MD	IRESSA	TABLET	Oral		Lung disorder
131373902	72	YR	M	98	KG	FR	OT	carfilzomib	INTRAVENOUS INFUSION	Unknown	27 MG/M2, ON DAY ONE, TWO, EIGHT, NINE, FIFTEEN, AND SIXTEEN	Lung disorder
131374621	60	YR	F			JP	MD	IRESSA	TABLET	Oral		Lung disorder
131378361	35	YR	M			JP	OT	ALKERAN		Unknown	70 MG/M2, UNKNOWN	Pulmonary alveolar haemorrhage
131383691			F			US	PH	NUCALA		Subcutaneous	100MG Q28D SQ	Lung disorder
131389501			F			US	CN	ALENDRONATE SODIUM.		Unknown		Pneumonitis
131391743	52	YR	F	98	KG	CA	PH	METHOTREXATE SODIUM.	TABLET	Oral	25 MG, WEEKLY	Interstitial lung disease
131392291	62	YR	M			FR	OT	CORDARONE	TABLET	Oral	200 MG, DAILY	Interstitial lung disease
131392421	83	YR	M	60	KG	JP	MD	IRESSA	TABLET	Oral		Interstitial lung disease
131392421	83	YR	M	60	KG	JP	MD	IRESSA	TABLET	Oral		Lung disorder
131397013	70	YR	F	61	KG	DE	MD	EMPLICITI	POWDER FOR CONCENTRATE FOR SOLUTION FOR INFUSION	Intravenous (not otherwise specified)	600 MG, UNK	Interstitial lung disease
131397921	88	YR	F			JP	MD	OFEV	CAPSULE, SOFT	Unknown		Idiopathic pulmonary fibrosis
131397931						JP	MD	OFEV	CAPSULE, SOFT	Unknown		Idiopathic pulmonary fibrosis
131397941						JP	MD	OFEV	CAPSULE, SOFT	Unknown		Idiopathic pulmonary fibrosis
131398692	60	YR	F			US	CN	AZTREONAM LYSINE	INHALATION VAPOUR, LIQUID	Respiratory (inhalation)	75 MG, UNK	Lung disorder
131405891	66	YR	F			AU	OT	LEFLUNOMIDE.		Unknown		Interstitial lung disease
131405891	66	YR	F			AU	OT	LEFLUNOMIDE.		Unknown		Organising pneumonia
131405891	66	YR	F			AU	OT	LEFLUNOMIDE.		Unknown		Pulmonary fibrosis
131412913	60	YR	M	93.4	KG	CA	MD	ESBRIET	CAPSULE	Oral		Lung disorder
131412953	72	YR	M			US	OT	ICLUSIG	TABLET	Oral	45 MG, QD	Lung disorder
131413261	53	YR	F			CA	OT	HUMIRA	SOLUTION FOR INJECTION	Subcutaneous		Pulmonary fibrosis
131413431	68	YR	M	62	KG	GB	OT	RIBAVIRIN.	CAPSULE	Oral	600 MG, BID, (TO START)	Interstitial lung disease
131419221						JP	MD	OFEV	CAPSULE, SOFT	Unknown		Idiopathic pulmonary fibrosis
131419762	72	YR	F	80	KG	DE	CN	VALPROAT HEXAL	GASTRO-RESISTANT TABLET	Oral	600 MG, TWICE DAILY	Pneumonitis
131420272	66	YR	M			JP	OT	Campto	CONCENTRATE FOR SOLUTION FOR INFUSION	Intravenous drip	150 MG/M2, 1X/DAY	Interstitial lung disease
131420771	87	YR	M			FR	OT	CORDARONE	TABLET	Oral	200 MG, 1X/DAY	Lung disorder
131422821	54	YR	F			US	MD	TRACLEER	TABLET	Oral	125 MG, BID	Lung disorder
131423011	84	YR	F			US	PH	TRACLEER	TABLET	Oral	125 MG, BID	Pneumonitis
131428041	68	YR	M	62	KG	GB	OT	VIEKIRAX	TABLET	Oral	12.5/75/50MG X2 ONCE DAILY	Acute interstitial pneumonitis
131428235	57	YR	F	62.6	KG	ES	OT	PALBOCICLIB	CAPSULE		125 MG, CYCLIC, DAILY ON DAYS 1-21 EVERY 28-DAY CYCLE	Pneumonitis
131431472	77	YR	F	56	KG	JP	MD	ENBREL	SOLUTION FOR INJECTION IN PRE-FILLED SYRINGE	Subcutaneous	50 MG, WEEKLY	Interstitial lung disease
131433601			F			US	MD	ENBREL	UNKNOWN FORMULATION	Unknown	UNK	Lung disorder
131437831	50	YR	F	65	KG	CO	OT	SIMPONI	SOLUTION FOR INJECTION	Subcutaneous		Lung disorder
131438101						SE	OT	REMICADE	LYOPHILIZED POWDER	Intravenous (not otherwise specified)		Pneumonitis
131440052	64	YR	M			JP	MD	DAKLINZA	FILM-COATED TABLET	Oral	UNK	Interstitial lung disease
131442401						ES	CN	TACROLIMUS.	FORMULATION UNKNOWN	Unknown	UNK, UNKNOWN FREQ.	Pneumonitis
131450412			F	95.7	KG	US	MD	AFINITOR		Oral	5 MG, QD	Lung disorder
131450412			F	95.7	KG	US	MD	AFINITOR		Oral	5 MG, QD	Pneumonitis
131452181	68	YR	F	70.37	KG	US	MD	ACTEMRA	SOLUTION FOR INFUSION	Intravenous (not otherwise specified)		Interstitial lung disease
131453591						US	CN	KEYTRUDA	SOLUTION FOR INJECTION	Intravenous (not otherwise specified)		Pneumonitis
131456282	57	YR	M			US	OT	VELETRI	INJECTION	Intravenous (not otherwise specified)	43.3 NG/KG, PER MIN	Lung disorder
131461493	23295	DY	F			US		TAGRISSO	TABLET	Oral		Lung disorder
131461701	68	YR	F			JP	OT	ABRAXANE	INJECTION FOR INFUSION	Intravenous drip	7.5 MILLIGRAM/SQ. METER	Pneumonitis
131464442	68	YR	M			JP	CN	NIVOLUMAB	SOLUTION FOR INJECTION	Intravenous drip	3 MG/KG, UNK	Organising pneumonia
131470072			F			CA	OT	ABATACEPT	SOLUTION FOR INFUSION	Intravenous (not otherwise specified)	750 MG, Q4WK	Lung disorder
131472661			F			CA	CN	ORENCIA		Unknown		Lung disorder
131479452	8	DEC	M			JP	MD	AVASTIN	SOLUTION FOR INFUSION	Intravenous drip	DOSAGE IS UNCERTAIN.	Interstitial lung disease
131482191			M			US	CN	KEYTRUDA	POWDER FOR INJECTION		UNK	Lung disorder
131484461	68	YR	F			US	CN	TECFIDERA	PROLONGED-RELEASE CAPSULE	Oral	MAINTAINANCE DOSE	Lung disorder
131490831	77	YR	M			ES	MD	CUBICIN	INJECTION	Intravenous (not otherwise specified)	600 MG, QD	Acute interstitial pneumonitis
131499293			F			CA	MD	HUMIRA	SOLUTION FOR INJECTION	Subcutaneous		Pulmonary fibrosis
131499314	70	YR	M	63.9	KG	JP	MD	LEUPLIN	POWDER AND SOLVENT FOR SOLUTION FOR INJECTION	Subcutaneous	3.75 MG, Q4WEEKS	Interstitial lung disease
131504471			F	99.79	KG	US	CN	METHOTREXATE SODIUM.			UNK	Pulmonary fibrosis
131511942	67	YR	F			JP	MD	JAKAVI	TABLET	Oral	10 MG, BID	Interstitial lung disease
131514341			M			US	CN	RIBAVIRIN.	TABLET	Oral	TABLET	Lung disorder
131515083	80	YR	M	57	KG	FR	MD	VELCADE	INJECTION	Subcutaneous	UNK	Lung disorder
131517431	68	YR	M			JP	OT	TASIGNA	CAPSULE	Oral	400 MG, QD	Interstitial lung disease
131517431	68	YR	M			JP	OT	TASIGNA	CAPSULE	Oral	400 MG, QD	Lung infiltration
131517431	68	YR	M			JP	OT	TASIGNA	CAPSULE	Oral	400 MG, QD	Organising pneumonia
131517431	68	YR	M			JP	OT	TASIGNA	CAPSULE	Oral	400 MG, QD	Pneumonitis
131519222	56	YR	M	106	KG	US	MD	talimogene laherparepvec	SOLUTION FOR INJECTION	IRRIGATION	UNK	Lung infiltration
131521781						NO	MD	CLOZAPINE.			300 MG, QD	Interstitial lung disease
131521781						NO	MD	CLOZAPINE.			300 MG, QD	Lung infiltration
131522311	69	YR	M			JP	PH	SPIRIVA	PRESSURISED INHALATION	Respiratory (inhalation)		Lung disorder
131522351						JP	PH	Celecox	TABLET	Oral	UNK	Interstitial lung disease
131525651	83	YR	M	76	KG	FR	OT	THALIDOMIDE CELGENE	CAPSULES	Oral	100	Lung disorder
131527901	65	YR	F	56.6	KG	US	CN	OPDIVO	SOLUTION FOR INFUSION	Intravenous (not otherwise specified)	UNK	Pneumonitis
131528001			F			US	OT	AFINITOR	TABLET	Unknown		Pneumonitis
131529511	60	YR	F			CA	OT	HUMIRA	SOLUTION FOR INJECTION	Subcutaneous		Pulmonary fibrosis
131530172	59	YR	M	84	KG	PL	MD	METYPRED		Unknown		Lung infiltration
131531241	69	YR	M	75	KG	CA	CN	ORENCIA	SOLUTION FOR INJECTION	Subcutaneous	125 MG, QWK	Pneumonitis
131531531	58	YR	M			JP	PH	carfilzomib	INTRAVENOUS INFUSION	Intravenous drip	20 MG, UNK	Interstitial lung disease
131532112	68	YR	F			US	CN	AMBRISENTAN	TABLET	Unknown	10 MG, UNK	Lung disorder
131532674	39	YR	M			CA	CN	XOLAIR	SOLUTION FOR INJECTION	Subcutaneous		Lung disorder
131539191	75	YR	F			GB	PH	NITROFURANTOIN.		Oral		Pulmonary fibrosis
131539561						US	CN	KEYTRUDA	POWDER FOR INJECTION		200 MG, Q3W	Pneumonitis
131539991	65	YR	M			JP	OT	VIDAZA	INJECTION	Unknown	75 MILLIGRAM/SQ. METER	Interstitial lung disease
131540951						US	MD	KYPROLIS	INTRAVENOUS INFUSION	Unknown	UNK	Lung disorder
131541591	64	YR	F			US	MD	KYPROLIS	UNKNOWN FORMULATION	Unknown	20 MG/M2, UNK	Pneumonitis
131543041			M			US	CN	KYPROLIS	UNKNOWN FORMULATION	Unknown	UNK	Lung disorder
131544591	62	YR	F			FR	OT	LYRICA	CAPSULE, HARD	Oral	50 MG, 3X/DAY	Interstitial lung disease
131549551			M			US	MD	KYPROLIS	UNKNOWN FORMULATION	Unknown	UNK	Lung disorder
131555261			M			US	OT	REVLIMID	CAPSULES	Oral	25 MILLIGRAM	Lung disorder
131555761	95	YR	M			CA	CN	SINGULAIR	TABLET	Oral	10 MG, QD	Lung disorder
131560963	56	YR	M	95.24	KG	US	CN	REMODULIN	INJECTION	Intravenous drip	0.04375 ?G/KG, CONTINUING	Lung disorder
131561061	72	YR	M	79	KG	BR	CN	LIPITOR	FILM-COATED TABLET	Oral	40 MG, 1X/DAY	Lung disorder
131561662	59	YR	M			PL	OT	LEFLUNOMIDE.		Unknown	100 MG, QD, FOR 3 DAYS	Interstitial lung disease
131561741			F			US	CN	TRADJENTA	TABLET	Oral		Lung disorder
131561971			M			FR	CN	COTRIMOXAZOLE	TABLET			Lung disorder
131562411			M			US	CN	VIVITROL	INJECTION	Intramuscular	380 MG, QMO	Lung disorder
131563941	77	YR	F			FR	OT	VINORELBINE TARTRATE.	CAPSULE, SOFT	Oral	60 MG AT DAY 1, 30 MG AT DAY 2 AND 60 MG AT DAY 4, WEEKLY	Lung disorder
131565421	80	YR	M			DE	MD	OFEV	CAPSULE, SOFT	Oral		Idiopathic pulmonary fibrosis
131566153	76	YR	F			US	MD	OPSUMIT	TABLET	Oral	10 MG, QD	Lung disorder
131566911	58	YR	F	94.11	KG	US	MD	DAUNORUBICIN		Intravenous bolus	INDUCTION, ONCE DAILY ON DAYS 1-3	Pneumonitis
131567141	71	YR	F			AT	OT	EBETREXAT		Oral	15 MG, UNK	Organising pneumonia
131567651	46	YR	F			CA	OT	MYCOPHENOLATE MOFETIL.		Unknown		Interstitial lung disease
131568231	72	YR	M	79	KG	JP	MD	ACTEMRA	SOLUTION FOR INJECTION IN PRE-FILLED SYRINGE	Subcutaneous		Interstitial lung disease
131568612	78	YR	F			JP	MD	ACTEMRA	SOLUTION FOR INJECTION IN PRE-FILLED SYRINGE	Subcutaneous		Interstitial lung disease
131569361	44	YR	F			DE	CN	ENBREL	SOLUTION FOR INJECTION IN PRE-FILLED SYRINGE	Unknown	50 MG, WEEKLY	Pneumonitis
131572242	53	YR	F	85	KG	GB	OT	HUMIRA	SOLUTION FOR INJECTION	Subcutaneous		Interstitial lung disease
131572242	53	YR	F	85	KG	GB	OT	HUMIRA	SOLUTION FOR INJECTION	Subcutaneous		Pulmonary fibrosis
131575851	75	YR	M			JP	PH	FOSCAVIR	SOLUTION FOR INFUSION	Intravenous (not otherwise specified)		Interstitial lung disease
131576873	71	YR	M	76.6	KG	FR	MD	Atezolizumab	SOLUTION FOR INFUSION	Intravenous (not otherwise specified)	DAY 1 OF EACH 21-DAY CYCLE. ON 03/JAN/2017 AT 11:33, THE PATIENT RECEIVED THE MOST RECENT DOSE OF AT	Lung disorder
131578712	59	YR	M			GB	MD	RoActemra	SOLUTION FOR INJECTION IN PRE-FILLED SYRINGE	Subcutaneous		Pulmonary fibrosis
131579341	63	YR	M			PL	MD	EVEROLIMUS		Unknown	10 MG, QD	Interstitial lung disease
131580551			F			US	CN	EXELON	TRANS-THERAPEUTIC-SYSTEM	Transdermal		Lung disorder
131582701	54	YR	M			PL	OT	CO-AMOXICLAV		Unknown		Interstitial lung disease
131585191	76	YR	F			AU	PH	OPDIVO	SOLUTION FOR INJECTION	Intravenous (not otherwise specified)	3 MG/KG, (191 MG)	Pneumonitis
131586571	67	YR	M			JP	CN	CYRAMZA	INJECTION	Intravenous (not otherwise specified)	UNK	Interstitial lung disease
131586851	61	YR	F			DK	OT	PACLITAXEL 6mg/ml CONCENTRATE FOR SOLUTION FOR INFUSION	CONCENTRATE FOR SOLUTION FOR INFUSION	Intravenous (not otherwise specified)		Interstitial lung disease
131588101						JP	MD	THYMOGLOBULINE	INJECTION	Intravenous (not otherwise specified)		Interstitial lung disease
131591952	83	YR	F	40	KG	JP	MD	ORENCIA	SOLUTION FOR INJECTION	Subcutaneous	250 MG, QWK	Interstitial lung disease
131594061	57	YR	M			US	CN	LEMTRADA	CONCENTRATE FOR SOLUTION FOR INFUSION	Intravenous drip		Lung disorder
131594102			M			JP	MD	VECTIBIX	SOLUTION FOR INJECTION	Intravenous drip	UNK	Pulmonary fibrosis
131594361	63	DY	F	1.7	KG	ES	MD	SYNAGIS	INJECTION	Intramuscular		Lung infiltration
131595521			M			US	CN	REVLIMID	CAPSULES	Oral	10 MILLIGRAM	Lung disorder
131595801	75	YR	M			JP	PH	ELIQUIS	FILM-COATED TABLET	Oral		Interstitial lung disease
131597431	66	YR	M			US	CN	HUMIRA	SOLUTION FOR INJECTION IN PRE-FILLED PEN	Subcutaneous		Lung disorder
131598474	78	YR	F			JP	MD	AFINITOR	TABLET	Oral	UNK	Lung disorder
131598532	10	YR	M			GB	OT	CICLOSPORIN		Unknown		Lung disorder
131600601			M			CH	MD	NIVOLUMAB		Unknown	UNK	Lung disorder
131601301	85	YR	M			FR	OT	ZARZIO	SOLUTION FOR INJECTION	Subcutaneous	1 DF, Q48H	Interstitial lung disease
131601862	85	YR	F	80.27	KG	US	CN	CUVITRU	SOLUTION FOR INFUSION	Subcutaneous	11 G/ 55ML 1X WEEK	Pulmonary fibrosis
131601901	26	YR	F			US	PH	ORKAMBI	TABLET	Oral	200/125MG, BID	Lung disorder
131603061	54	YR	M			US	MD	CEFEPIME	SOLUTION FOR INFUSION	Unknown		Organising pneumonia
131603813			F	72	KG	FR	PH	HUMIRA		Subcutaneous		Lung disorder
131608002	80	YR	M			JP	CN	NIVOLUMAB	SOLUTION FOR INJECTION	Intravenous drip	3 MG/KG, Q2WK	Pneumonitis
131608822	77	YR	F	65	KG	JP	MD	ARIMIDEX	TABLET	Oral		Interstitial lung disease
131610141	7	DEC	F			JP	MD	OFEV	CAPSULE, SOFT	Oral		Idiopathic pulmonary fibrosis
131610242	76	YR	F			JP	CN	NIVOLUMAB	SOLUTION FOR INJECTION	Intravenous drip	2 MG/KG, Q3WK	Interstitial lung disease
131614392	64	YR	M	88	KG	US	OT	POMALYST	CAPSULES	Oral	4 MILLIGRAM	Interstitial lung disease
131617821	88	YR	M			GB	OT	DIGOXIN.		Oral	NOT KNOWN	Pulmonary fibrosis
131618162	80	YR	M	57	KG	FR	MD	Rituximab	SOLUTION FOR INFUSION	Intravenous (not otherwise specified)		Lung disorder
131623712	54	YR	M			BG	CN	NEXIUM CONTROL	TABLET	Oral	1 DF, (ONE ON FRIDAY AND ONE ON SATURDAY)	Pulmonary fibrosis
131623811	65	YR	F			US	CN	PEGASYS		Unknown	PEGASYS-RBV FOR UNKNOWN INDICATIONS (STARTED 2003}	Lung disorder
131625601			F			CA	CN	METHOTREXATE (TRADE NAME UNKNOWN)		Unknown		Interstitial lung disease
131626151	74	YR	M			FR	OT	IMMUCYST		Intravesical		Interstitial lung disease
131627131	54	YR	F	77.1	KG	US	CN	SYMBICORT		Respiratory (inhalation)	160/4.5 MCG TWO PUFFS TWICE DAILY	Interstitial lung disease
131628161			M			US	CN	XELJANZ XR	PROLONGED-RELEASE TABLET		11 MG, UNK	Pulmonary fibrosis
131634452	72	YR	F	37	KG	JP	MD	TAGRISSO	TABLET	Oral		Interstitial lung disease
131637181			M			JP	MD	TASIGNA	CAPSULE	Oral	UNK	Lung disorder
131638203	19	YR	M	42	KG	US	CN	COZAAR	TABLET	Parenteral	25 MG, QD	Lung disorder
131638331	77	YR	F	56	KG	JP	MD	RHEUMATREX	CAPSULE	Oral	4 MG, WEEKLY	Interstitial lung disease
131638921	61	YR	M			US	OT	Busulfan Injection (0517-0920-01)	INJECTION	Intravenous (not otherwise specified)	0.67 OR 0.8 MG/KG	Pulmonary toxicity
131639821	10	YR	F			US	OT	TACROLIMUS.	FORMULATION UNKNOWN	Unknown	UNK UNK, UNKNOWN FREQ.	Lung disorder
131642191	70	YR	M			IT	CN	Ciproxin	MODIFIED-RELEASE TABLET		UNK	Interstitial lung disease
131643391	85	YR	M			FR	OT	AZACITIDINE.	INJECTION	Subcutaneous		Interstitial lung disease
131644883	66	YR	M	67.5	KG	JP	MD	BIBF 1120	CAPSULE, SOFT	Unknown		Idiopathic pulmonary fibrosis
131646801						BR	OT	PACLITAXEL.		Unknown	FOR 8 WEEKS	Pneumonitis
131646831						BR	OT	PACLITAXEL.		Unknown	FOR 8 WEEKS	Pneumonitis
131647982	52	YR	F	53	KG	AR	MD	VIEKIRA PAK	TABLET	Oral	3 IN THE MORNING, 1 AT NIGHT	Lung disorder
131649112	80	YR	F	61.22	KG	US	OT	UPTRAVI	TABLET	Oral	200 MCG, BID	Lung disorder
131653611	69	YR	F	71.73	KG	US	CN	ACTEMRA		Unknown		Pulmonary fibrosis
131656121	68	YR	F			CA	CN	ORENCIA		Unknown	UNK	Pneumonitis
131658172	72	YR	M			JP	MD	NIVOLUMAB		Unknown	UNK	Interstitial lung disease
131660821						JP	MD	Rituximab		Unknown		Interstitial lung disease
131662211	55	YR	F			DE	MD	Trastuzumab	SOLUTION FOR INFUSION	Intravenous (not otherwise specified)	LAST DOSE PRIOR TO PNEUMONITIS DURING CHEMOTHERAPY: 15/DEC/2015.	Pneumonitis
131662581	67	YR	F			CA	CN	ORENCIA		Unknown		Pneumonitis
131663372	57	YR	M			CA	CN	ENBREL	UNKNOWN FORMULATION	Unknown	UNK	Pulmonary fibrosis
131666701			M			FR	CN	COUMADINE	TABLET	Oral	UNK	Lung disorder
131667661	72	YR	M	69	KG	DE	PH	SIMVASTATIN 1A PHARMA	FILM-COATED TABLET	Oral	20 MG, QHS	Lung disorder
131667782	57	YR	F	58	KG	JP	MD	RANMARK	SOLUTION FOR INJECTION	Subcutaneous	120 MG, Q4WK	Interstitial lung disease
131669852			F	60	KG	BR	MD	AFINITOR	TABLET	Oral	10 MG, QD	Pneumonitis
131670181	63	YR	F	69.75	KG	US	MD	KADCYLA		Intravenous (not otherwise specified)	? OTHER FREQUENCY:EVERY THREE WEEKS;?	Pneumonitis
131671531						JP	MD	RHEUMATREX	CAPSULE	Oral	UNK	Interstitial lung disease
131671853			M			US	MD	TYSABRI	CONCENTRATE FOR SOLUTION FOR INFUSION	Unknown		Interstitial lung disease
131676801	63	YR	F			CA	CN	ORENCIA		Intravenous (not otherwise specified)		Lung disorder
131677371			F			US	OT	NPLATE	POWDER FOR INJECTION	Unknown	4 TO 5 MCG/KG	Lung infiltration
131678611	59	YR	F			CA	CN	ORENCIA	SOLUTION FOR INFUSION	Intravenous (not otherwise specified)		Lung disorder
131680601	73	YR	M	88.6	KG	CO	OT	STELARA	SOLUTION FOR INJECTION	Subcutaneous		Lung disorder
131682681	85	YR	F			FR	CN	COUMADINE	TABLET	Unknown	2 MG, QD	Pulmonary alveolar haemorrhage
131683002	85	YR	M			FR	OT	TEVAGRASTIM 30 MUI/0.5 ml		Subcutaneous	EXACT FORM: SOLUTION FOR INJECTION OR INFUSION	Interstitial lung disease
131683452						US	OT	AZACITIDINE.	INJECTION	Unknown		Pneumonitis
131683941			F			US	MD	LYRICA			UNK	Lung infiltration
131684081	68	YR	F			US	OT	IDELALISIB	TABLET	Oral	150 MG, BID	Pneumonitis
131684171	55	YR	M			JP	MD	XEPLION	INJECTION	Intramuscular		Interstitial lung disease
131687642	72	YR	M			US	CN	DULERA	PRESSURISED INHALATION, SUSPENSION	Respiratory (inhalation)	UNK	Lung disorder
131687822	86	YR	M			US	MD	OPDIVO		Intravenous (not otherwise specified)	UNK	Pneumonitis
131688331			F			CA	CN	ORENCIA		Unknown		Interstitial lung disease
131688711			F			US		FASLODEX	INJECTION	Intramuscular		Pulmonary fibrosis
131688921	83	YR	M			FR	CN	ELIQUIS	FILM-COATED TABLET	Oral	5 MG, BID	Lung disorder
131689361						US	MD	HUMIRA	SOLUTION FOR INJECTION IN PRE-FILLED SYRINGE	Subcutaneous		Interstitial lung disease
131691561			F			US	CN	FLOVENT	INHALATION POWDER			Lung disorder
131692022	68	YR	F			TW	MD	ENBREL	POWDER AND SOLVENT FOR SOLUTION FOR INJECTION	Subcutaneous	25 MG, BIW	Lung disorder
131693981						US	CN	HUMIRA		Subcutaneous		Lung disorder
131694531			F			US	CN	HUMIRA	SOLUTION FOR INJECTION	Subcutaneous		Pneumonitis
131694611	58	YR	M	81	KG	GB	MD	etanercept	SOLUTION FOR INJECTION IN PRE-FILLED SYRINGE	Unknown	50 MG, QWK	Pulmonary fibrosis
131695461	60	YR	F	65.83	KG	US	MD	HUMIRA	SOLUTION FOR INJECTION IN PRE-FILLED PEN	Subcutaneous		Interstitial lung disease
131695461	60	YR	F	65.83	KG	US	MD	HUMIRA	SOLUTION FOR INJECTION IN PRE-FILLED PEN	Subcutaneous		Organising pneumonia
131698312			M			IT	CN	ZOLEDRONIC ACID		Unknown	4 MG, UNK	Interstitial lung disease
131698631	68	YR	F	47.67	KG	US	CN	HUMIRA	SOLUTION FOR INJECTION IN PRE-FILLED SYRINGE	Subcutaneous		Lung infiltration
131700271						US	OT	HUMIRA	SOLUTION FOR INJECTION IN PRE-FILLED SYRINGE	Subcutaneous		Pneumonitis
131702772			F			IL	MD	PERJETA	SOLUTION FOR INFUSION	Intravenous (not otherwise specified)		Interstitial lung disease
131703091			F			FR	MD	TAREG		Unknown	UNK	Pulmonary fibrosis
131704521	83	YR	F			JP	MD	OPDIVO		Intravenous drip	3 MG/KG, UNK	Lung disorder
131704591	61	YR	F			DK	MD	LETROZOLE ACCORD		Oral		Interstitial lung disease
131709512	73	YR	M			CN	MD	VELCADE	INJECTION	Unknown	1.3 MG/M2, 1/WEEK	Pulmonary alveolar haemorrhage
131709781			F			US	CN	TYVASO	INHALATION GAS		54 ?G, QID	Interstitial lung disease
131712611			F			CA	CN	ENBREL	UNKNOWN FORMULATION	Unknown	UNK	Pulmonary fibrosis
131718191	73	YR	F			US	MD	IBRANCE	CAPSULE	Oral	UNK	Pneumonitis
131719971	17	YR	F			US	CN	AZTREONAM LYSINE	INHALATION VAPOUR, LIQUID	Oral	75 MG, UNK	Lung disorder
131720721	68	YR	M	62	KG	GB	OT	RIBAVIRIN.		Oral	600 MG, TWO TIMES A DAY	Interstitial lung disease
131721332			F			US	CN	LYRICA			UNK	Lung disorder
131722771	73	YR	M			IL	OT	PEMBROLIZUMAB.	POWDER FOR INJECTION		UNK	Organising pneumonia
131726391			M			US	OT	BUSULFEX	INJECTION	Intravenous (not otherwise specified)	3.2 MG/KG OR 4 MG/ KG ON DAY -8 AND -7, AS EIGHT DOSES ON A 6-H SCHEDULE	Pneumonitis
131726861			M			US	CN	HUMIRA	SOLUTION FOR INJECTION	Subcutaneous		Pulmonary fibrosis
131727341	76	YR	F			US	CN	HUMIRA	SOLUTION FOR INJECTION	Subcutaneous		Lung disorder
131727753	81	YR	M			JP	MD	TAGRISSO	TABLET	Oral		Interstitial lung disease
131732191	76	YR	F			US	CN	HUMIRA	SOLUTION FOR INJECTION	Subcutaneous		Interstitial lung disease
131741451	58	YR	M	127.9	KG	US	PH	NIVOLUMAB		Intravenous (not otherwise specified)		Pneumonitis
131741961	60	YR	M			US	OT	METHOTREXATE SODIUM.			UNK	Lung infiltration
131743511	57	YR	F			UA	OT	AMIODARONE HCL		Unknown	200 MG, DAILY	Pulmonary toxicity
131745331	53	YR	F			US	CN	AMBRISENTAN	TABLET	Unknown	5 MG, QD	Interstitial lung disease
131753101	72	YR	M			JP	CN	NIVOLUMAB	SOLUTION FOR INJECTION	Intravenous drip	3 MG/KG, UNK	Interstitial lung disease
131753731			M			US	CN	OFEV	CAPSULE	Oral		Idiopathic pulmonary fibrosis
131755752	60	YR	F			CA	OT	METHOTREXATE.		Unknown		Pulmonary fibrosis
131756175	56	YR	F			US	OT	PEMBROLIZUMAB.	POWDER FOR INJECTION	Intravenous (not otherwise specified)	200 MG, Q3W	Lung infiltration
131756175	56	YR	F			US	OT	PEMBROLIZUMAB.	POWDER FOR INJECTION	Intravenous (not otherwise specified)	200 MG, Q3W	Pneumonitis
131756392	83	YR	M			JP	MD	ELIQUIS	FILM-COATED TABLET	Oral	2.5 MG, BID	Interstitial lung disease
131758082	73	YR	F			US	OT	ADEMPAS	FILM-COATED TABLET	Unknown	UNK	Lung disorder
131759302						US	MD	LAMIVUDINE.		Oral	150 MG TABLETS, EVERY 24 HOURS	Organising pneumonia
131761594	69	YR	M	56	KG	JP	MD	XELJANZ	TABLET	Oral	5 MG, 1X/DAY	Lung disorder
131762373			F			US	CN	HUMIRA	SOLUTION FOR INJECTION IN PRE-FILLED PEN	Subcutaneous		Lung disorder
131762373			F			US	CN	HUMIRA	SOLUTION FOR INJECTION IN PRE-FILLED PEN	Subcutaneous		Pneumonitis
131767071	59	YR	F	53	KG	FR	MD	Forsteo		Subcutaneous	20 UG, QD	Idiopathic pulmonary fibrosis
131767071	59	YR	F	53	KG	FR	MD	Forsteo		Subcutaneous	20 UG, QD	Interstitial lung disease
131767971	69	YR	F			US	CN	AZTREONAM LYSINE	INHALATION VAPOUR, LIQUID	Respiratory (inhalation)	75 MG, UNK	Lung disorder
131769231	71	YR	M			FR	MD	HUMIRA	SOLUTION FOR INJECTION	Subcutaneous		Lung disorder
131772131			F			US	CN	CABOMETYX	TABLET	Oral	60 MG, QD	Lung disorder
131778672	63	YR	M	65	KG	NL	CN	LUCRIN DEPOT	SUSPENSION FOR INJECTION	Intramuscular		Lung disorder
131779231	74	YR	M	75	KG	FR	MD	Forsteo		Subcutaneous	UNK, UNKNOWN	Interstitial lung disease
131779231	74	YR	M	75	KG	FR	MD	Forsteo		Subcutaneous	UNK, UNKNOWN	Pulmonary fibrosis
131786371			F			US	CN	SPIRIVA	INHALATION POWDER, HARD CAPSULE	Respiratory (inhalation)		Lung disorder
131789021	59	YR	F			US	CN	RAPAMUNE			UNK	Lung disorder
131789021	59	YR	F			US	CN	RAPAMUNE			UNK	Pulmonary fibrosis
131792722			M			JP	CN	XTANDI	CAPSULE	Oral		Interstitial lung disease
131792972			F			US	CN	KEYTRUDA	POWDER FOR INJECTION	Unknown	UNK UNK, UNKNOWN	Pneumonitis
131793051	86	YR	F			CA	MD	PROLIA	SOLUTION FOR INJECTION	Unknown	UNK	Pulmonary fibrosis
131793602	65	YR	M			US	CN	SUTENT	CAPSULE, HARD		50 MG, UNK	Idiopathic pulmonary fibrosis
131793621						JP	MD	SUTENT	CAPSULE, HARD	Oral	UNK	Interstitial lung disease
131793681	73	YR	F			BR	OT	AMIODARONE HCL			UNK	Pulmonary toxicity
131794061			F			DE	MD	AUBAGIO	FILM-COATED TABLET	Oral		Organising pneumonia
131795963	78	YR	M	47	KG	JP	CN	ALIMTA	INJECTION	Intravenous (not otherwise specified)	700 MG, OTHER	Lung disorder
131796482	49	YR	F	88.5	KG	US		SYMBICORT		Respiratory (inhalation)	160/4.5 MCG, TWO PUFFS TWO TIMES A DAY	Lung disorder
131797171	72	YR	F			JP	CN	NIVOLUMAB	SOLUTION FOR INJECTION	Intravenous drip	3 MG/KG, Q2WK	Interstitial lung disease
131798601	82	YR	M			JP	PH	Ancaron	TABLET	Oral	1 DF, 2X/DAY	Interstitial lung disease
131798622						JP	MD	INLYTA	FILM-COATED TABLET	Oral	UNK	Interstitial lung disease
131800511	77	YR	M	55	KG	IT	OT	DUODOPA	GEL	Other	MD 10 +3??CR 6,3??ED 5,5	Lung disorder
131800721	54	YR	M			US	CN	KEYTRUDA	POWDER FOR INJECTION		UNK	Pneumonitis
131802001	50	YR	F			US	OT	AMBRISENTAN	TABLET	Unknown	5 MG, QD	Lung disorder
131803652	60	YR	F			CA	CN	METHOTREXATE SODIUM.		Unknown		Pulmonary fibrosis
131815051	71	YR	M			US	PH	OFEV	CAPSULE	Oral		Idiopathic pulmonary fibrosis
131817301	24	YR	M	102.8	LBS	US	MD	SILDENAFIL 20MG OR PLACEBO		Oral		Lung disorder
131819771	37	YR	F	99	KG	US	CN	CHLORHEXIDINE GLUCONATE 4% STERIS CORP.		Topical	? QUANTITY:2 TIMES - N/A;OTHER FREQUENCY:BEDTIME + MORNING;?	Lung disorder
131820852	81	YR	F			US	PH	OPSUMIT	TABLET	Oral	10 MG, QD	Pulmonary fibrosis
131825621			F			AU	MD	HERCEPTIN	SOLUTION FOR INFUSION	Intravenous (not otherwise specified)		Interstitial lung disease
131827181						JP	MD	ENBREL	SOLUTION FOR INJECTION IN PRE-FILLED SYRINGE	Subcutaneous	UNK	Organising pneumonia
131830291			F			CA	OT	PLAQUENIL		Unknown		Interstitial lung disease
131830822	76	YR	M	43	KG	JP	MD	VELCADE	INJECTION	Subcutaneous	1.3 MG/M2, UNK	Lung disorder
131831301	88	YR	M			GB	CN	AMIODARONE HCL		Oral	UNK	Pulmonary fibrosis
131831411	85	YR	M			FR	OT	CORDARONE	TABLET	Oral	1 DF, UNK	Interstitial lung disease
131831421	81	YR	F			ES	OT	BCG LIVE	POWDER FOR INSTILLATION FLUID	Intravesical		Interstitial lung disease
131831431	82	YR	M			FR	OT	CORDARONE	TABLET	Oral	200 MG, DAILY	Interstitial lung disease
131834331	75	YR	F			IT	OT	NIVOLUMAB	SOLUTION FOR INJECTION	Intravenous (not otherwise specified)	3 MG/KG, Q2WK	Interstitial lung disease
131834521	47	YR	F	63.56	KG	CA	CN	TEVA-HYDROCHLOROTHIAZIDE	TABLET	Oral	1 DOSAGE FORMS DAILY;	Lung disorder
131834791			F			US	CN	KEYTRUDA	POWDER FOR INJECTION		UNK	Pneumonitis
131835031	67	YR	M			JP	MD	SUTENT	CAPSULE, HARD	Oral	25 MG, DAILY	Interstitial lung disease
131835051						GB	MD	CYCLOSPORINE.		Unknown		Lung disorder
131835891	67	YR	M			JP	OT	OPDIVO	SOLUTION FOR INFUSION	Intravenous drip	3 MG/KG, 220MG	Interstitial lung disease
131840041			F			CA	MD	ABATACEPT	SOLUTION FOR INFUSION	Intravenous (not otherwise specified)	750 MG, Q2WK	Lung disorder
131842401			F			CA	MD	LYNPARZA	CAPSULE	Oral		Pneumonitis
131842871			F			CA	CN	HUMIRA	SOLUTION FOR INJECTION	Subcutaneous		Lung disorder
131843262	76	YR	M			US	CN	OFEV	CAPSULE	Oral	ONE CAPSULE TWICE A DAY; FORM STRENGTH: 150 MG; FORMULATION: CAPSULE ADMINISTRATION CORRECT? NR(NOT	Idiopathic pulmonary fibrosis
131845641	38	YR	M			IN	MD	OPDYTA	CONCENTRATE FOR SOLUTION FOR INFUSION	Unknown	180 MG, Q2WK	Pneumonitis
131846722			F			US	CN	OFEV	CAPSULE	Oral		Idiopathic pulmonary fibrosis
131847733	73	YR	M	41	KG	JP	OT	ABRAXANE	INJECTION FOR INFUSION	Intravenous drip	125 MILLIGRAM	Interstitial lung disease
131848681			M			BR	CN	ATACAND	TABLET	Oral		Pulmonary fibrosis
131849672			F			US	CN	IMBRUVICA	CAPSULE	Oral		Lung disorder
131849861	13	YR	F			AE	CN	ORKAMBI	TABLET	Oral	UNK	Lung disorder
131850402	50	YR	F			DE	MD	ZYDELIG	TABLET	Unknown	RECENTLY RECEIVED ZYDELIG FOR A SHORT PERIOD OF TIME	Pneumonitis
131851871	76	YR	M			JP	MD	XARELTO	TABLET	Oral		Organising pneumonia
131851871	76	YR	M			JP	MD	XARELTO	TABLET	Oral		Pulmonary alveolar haemorrhage
131855262	62	YR	F			JP	MD	DOCETAXEL.			UNK, CYCLIC(4 COURSES OF 21?DAY)	Interstitial lung disease
131855281	24	YR	F	74.38	KG	US	MD	CYTARABINE.	SOLUTION FOR INJECTION		UNK	Lung disorder
131855431	8	DEC	M			JP	MD	RHEUMATREX	CAPSULE	Oral	14 MG, WEEKLY	Interstitial lung disease
131855721	77	YR	M			US	CN	KEYTRUDA	POWDER FOR INJECTION	Oral	3 DF, UNK	Pneumonitis
131857034	61	YR	M	67	KG	JP	MD	XELJANZ	TABLET	Oral	5 MG, 1X/DAY	Interstitial lung disease
131857961			F			DE	CN	Forsteo		Unknown	UNK UNK, UNKNOWN	Pneumonitis
131858011			F			US	CN	FORTEO		Unknown	UNK UNK, QD	Lung disorder
131859172	54	YR	F			NL	OT	MINOCYCLINE		Unknown	100 MG, UNK	Lung disorder
131861882	67	YR	M			FR	CN	OPDIVO	SOLUTION FOR INJECTION	Intravenous (not otherwise specified)	3 MG/KG, UNK	Organising pneumonia
131862091			F			US	CN	SPIRIVA		Unknown	ADMINISTRATION CORRECT? NR(NOT REPORTED)	Lung disorder
131864401			M			US	MD	ENBREL	UNKNOWN FORMULATION	Unknown	UNK	Lung infiltration
131867382	66	YR	F	43	KG	FR	MD	PERJETA		Intravenous (not otherwise specified)		Interstitial lung disease
131870021			F			US	MD	KEYTRUDA	POWDER FOR INJECTION			Lung disorder
131870021			F			US	MD	KEYTRUDA	POWDER FOR INJECTION			Pneumonitis
131870132			F			GB	CN	Certolizumab pegol		Subcutaneous	200 MG, EV 2 WEEKS(QOW)	Lung disorder
131880541	69	YR	M	109	KG	BR	CN	EFFIENT	TABLET	Unknown	10 MG, QD	Lung disorder
131882802	37	YR	M			US	CN	LEMTRADA	CONCENTRATE FOR SOLUTION FOR INFUSION	Intravenous drip		Pneumonitis
131889881	57	YR	M	116.67	KG	US	OT	ENBREL		Subcutaneous		Pulmonary fibrosis
131891971	61	YR	M	108.4	KG	US	CN	ACETYLSALICYLIC ACID({=100 mg)		Oral	UNK	Pulmonary alveolar haemorrhage
131892682						US	MD	OFEV	CAPSULE	Oral	FORMULATION: CAPSULE; ? ADMINISTRATION CORRECT? NR(NOT REPORTED) ?ACTION(S) TAKEN WITH PRODUCT: DRUG	Idiopathic pulmonary fibrosis
131898591			F	66	KG	BR	CN	SIMPONI	SOLUTION FOR INJECTION	Subcutaneous		Lung disorder
131899422	44	YR	F	70	KG	US	OT	METHOTREXATE SODIUM.		Oral	UNK	Pneumonitis
131900331	75	YR	F			US	CN	HUMIRA	SOLUTION FOR INJECTION	Subcutaneous		Lung disorder
131901912	91	YR	F			FR	MD	XARELTO	TABLET	Oral		Lung disorder
131903992	85	YR	M			CH	MD	KEYTRUDA	POWDER FOR INJECTION		200 MG, UNK	Interstitial lung disease
131903992	85	YR	M			CH	MD	KEYTRUDA	POWDER FOR INJECTION		200 MG, UNK	Organising pneumonia
131907631			M			US	CN	AVONEX	SOLN FOR INJECT IN PRE-FILLED SYRINGE	Intramuscular		Lung disorder
131909932			M			EG	MD	ESBRIET	TABLET	Oral	3 TABS 3 TIMES A DAY?DOSE: 625	Idiopathic pulmonary fibrosis
131910262	35	YR	F	59	KG	FR	MD	CIMZIA	SOLUTION FOR INJECTION		UNK	Lung disorder
131910751	59	YR	M			US	CN	HUMIRA	SOLUTION FOR INJECTION IN PRE-FILLED PEN	Subcutaneous		Lung disorder
131914021	49	YR	F			US	MD	FASLODEX	INJECTION	Intramuscular		Lung disorder
131918122	72	YR	F	46	KG	JP	MD	PERJETA	SOLUTION FOR INFUSION	Intravenous drip	420 MG/14 ML?MOST RECENT DOSE ON 02/FEB/2015	Interstitial lung disease
131918642	67	YR	M	76	KG	JP	MD	ACTEMRA	SOLUTION FOR INJECTION IN PRE-FILLED SYRINGE	Subcutaneous		Interstitial lung disease
131923402	73	YR	M			JP	MD	RABEPRAZOLE	TABLET	Oral	UNKNOWN	Interstitial lung disease
131925673	72	YR	M	64	KG	JP	MD	XELJANZ	TABLET	Oral	5 MG, 2X/DAY	Interstitial lung disease
131926192	69	YR	M			US	OT	SUTENT	CAPSULE, HARD	Oral	37.5 MG, DAILY	Lung disorder
131928703	75	YR	F			JP	CN	Mepolizumab	POWDER FOR INJECTION	Subcutaneous	UNK	Interstitial lung disease
131931501	40	YR	F	57	KG	JP	MD	DOXIL	LIPOSOME INJECTION	Intravenous (not otherwise specified)		Interstitial lung disease
131933122	75	YR	M			US	CN	IMBRUVICA	CAPSULE	Oral		Lung disorder
131936221						US	OT	AFINITOR	TABLET	Oral	UNK UNK, QD	Pneumonitis
131937011			M			US	OT	POMALYST	CAPSULES	Oral	4 MILLIGRAM	Lung disorder
131938381	76	YR	F			CA	MD	METHOTREXATE SODIUM.		Oral	20 MG, WEEKLY	Interstitial lung disease
131938931	88	YR	M			GB	CN	AMIODARONE		Oral	NOT KNOWN	Pulmonary fibrosis
131941353			F			US	CN	XARELTO	TABLET	Oral		Pulmonary alveolar haemorrhage
131941893			M			US	OT	ELIQUIS	FILM-COATED TABLET	Oral	2.5 MG, BID	Pneumonitis
131942761			M			US		XYREM	ORAL SOLUTION	Oral	2.25 G, BID	Lung disorder
131946001	69	YR	M			JP	MD	OPDIVO	SOLUTION FOR INJECTION	Intravenous drip	200 MG, QD	Interstitial lung disease
131948371	79	YR	F			US	MD	OPSUMIT	TABLET	Oral	10 MG, UNK	Lung disorder
131949392						US	MD	OFEV	CAPSULE	Oral		Idiopathic pulmonary fibrosis
131950551	92	YR	F			FR	CN	COUMADINE	TABLET	Oral	2 MG, QD	Lung disorder
131950821	88	YR	M			GB	OT	AMIODARONE		Oral	NOT KNOWN	Pulmonary fibrosis
131951391			F			GB	MD	Rituximab		Unknown		Interstitial lung disease
131951682	57	YR	F	62	KG	TW	OT	HUMIRA	SOLUTION FOR INJECTION	Subcutaneous		Lung infiltration
131952451	77	YR	F	54.03	KG	US	OT	TARCEVA		Oral		Pulmonary fibrosis
131954951	77	YR				CA	OT	Rituximab		Unknown		Interstitial lung disease
131956981			M			US	CN	LUCENTIS		Unknown	ONGOING: UNKNOWN	Lung disorder
131960221			F			BR	CN	ABATACEPT	SOLUTION FOR INFUSION	Intravenous (not otherwise specified)	500 MG, QMO	Lung disorder
131964962	64	YR	F			JP	MD	OPDIVO		Intravenous drip	3 MG/KG, Q2WK	Interstitial lung disease
131965341	62	YR	M			NO	OT	Triatec			UNK	Interstitial lung disease
131965902	8	DEC	M			JP	MD	ZYTIGA	TABLET	Oral		Interstitial lung disease
131966181	83	YR	M	86.2	KG	US	PH	ELIQUIS		Oral		Pneumonitis
131966532			F			AU	OT	OTEZLA	TABLETS	Oral	60 MILLIGRAM	Lung disorder
131972841	37	YR	M			JP	CN	PROPECIA	FILM-COATED TABLET	Oral	UNK	Interstitial lung disease
131973381	65	YR	F			US	PH	HUMIRA		Subcutaneous	40MG EVERY 2 WEEKS	Lung disorder
131973691	65	YR	F			US	PH	HUMIRA		Subcutaneous	40MG EVERY 2 WEEK	Lung disorder
131976401			M			US	CN	SOLIRIS	CONCENTRATE FOR SOLUTION FOR INFUSION	Intravenous (not otherwise specified)	1200 MG, Q2W	Lung disorder
131991931	77	YR	M	50.8	KG	US	OT	ELIQUIS	FILM-COATED TABLET	Oral	5 MG, BID	Lung disorder
131994242	73	YR	F			US	CN	AMBRISENTAN	TABLET	Unknown	5 MG, QD	Lung disorder
132005942			M			GB	OT	ARANESP	SOLUTION FOR INJECTION IN PRE-FILLED SYRINGE	Unknown	20 MUG, UNK	Lung disorder
132006305	48	YR	M	118	KG	ZA	MD	ENBREL	UNKNOWN FORMULATION	Subcutaneous	50 MG, WEEKLY	Interstitial lung disease
132006305	48	YR	M	118	KG	ZA	MD	ENBREL	UNKNOWN FORMULATION	Subcutaneous	50 MG, WEEKLY	Lung disorder
132006305	48	YR	M	118	KG	ZA	MD	ENBREL	UNKNOWN FORMULATION	Subcutaneous	50 MG, WEEKLY	Organising pneumonia
132009931			F			US	CN	COMBIVENT	PRESSURISED INHALATION	Respiratory (inhalation)	FORM STRENGTH: 20 MCG / 100 MCG; FORMULATION: INHALATION SPRAY? ADMINISTRATION CORRECT? NR(NOT REPOR	Lung disorder
132018221	67	YR	F			BR	CN	DAXAS	TABLET	Oral	UNK	Lung disorder
132028071			F			CA	CN	Certolizumab pegol RA		Subcutaneous	400 MG, EV 2 WEEKS(QOW) X 3 DOSES	Lung disorder
132028071			F			CA	CN	Certolizumab pegol RA		Subcutaneous	400 MG, EV 2 WEEKS(QOW) X 3 DOSES	Pneumonitis
132028661						JP	OT	Irinotecan		Unknown	60 MG/M2, ON DAYS 1, 8, 15 EVERY 4 WEEKS	Interstitial lung disease
132033241	76	YR	F			CA	CN	METHOTREXATE (TRADE NAME UNKNOWN)		Oral		Interstitial lung disease
132044661	73	YR	F			FR	OT	Metoject	SOLUTION FOR INJECTION	Subcutaneous		Lung disorder
132044802	73	YR	M	121.54	KG	US	OT	ADEMPAS			UNK	Lung disorder
132049331	85	YR	F			US	MD	PROLIA	SOLUTION FOR INJECTION	Subcutaneous	UNK, Q6MO	Lung infiltration
132050903	64	YR	F	50.1	KG	JP	MD	IPILIMUMAB	SOLUTION FOR INJECTION	Unknown	3 MG/KG, UNK	Interstitial lung disease
132051932	71	YR	M			FR	CN	ABRAXANE	INJECTION FOR INFUSION	Intravenous drip	100MG/M2	Lung disorder
132052822	76	YR	F			NO	MD	LIPITOR		Oral	40 MG, ONCE A DAY	Interstitial lung disease
132056901	67	YR	M	79.65	KG	US	CN	Amiodarone	COATED TABLET	Oral	? QUANTITY:1 TABLET(S); EVERY 12 HOURS ORAL?	Interstitial lung disease
132057111			F			US	MD	IRESSA	TABLET	Oral		Interstitial lung disease
132057521						PK	MD	DOXORUBICIN HYDROCHLORIDE.	LIPOSOME INJECTION	Unknown		Pulmonary toxicity
132058311	73	YR	F	51.1	KG	JP	MD	BIBF 1120	CAPSULE, SOFT	Unknown		Idiopathic pulmonary fibrosis
132061591	63	YR	F			US	OT	NEULASTA	SOLUTION FOR INJECTION	Unknown	UNK	Lung disorder
132064581			F	49.9	KG	US	MD	XARELTO	TABLET	Oral		Pulmonary fibrosis
132064761	67	YR	M	50	KG	JP	MD	Campto	CONCENTRATE FOR SOLUTION FOR INFUSION	Intravenous drip	229.2 MG, 1X/DAY	Interstitial lung disease
132069671	80	YR	F	60.75	KG	US	CN	Amiodarone				Pulmonary fibrosis
132077162	79	YR	M			US	CN	RANOLAZINE	TABLET	Oral	500 MG, UNK	Lung disorder
132079961	66	YR	M			CH	MD	IDELALISIB	TABLET	Unknown	150 MG, BID	Lung disorder
132088852			M			US	CN	OFEV	CAPSULE	Oral	ONE CAPUSLE TWICE A DAY; FORM STRENGTH: 150 MG; FORMULATION: CAPSULE? ADMINISTRATION CORRECT? YES	Lung disorder
132091161	74	YR	F	62.59	KG	US	CN	ADEMPAS			UNK	Lung disorder
132091221	76	YR		76.8	KG	GB	OT	METHOTREXATE SODIUM.		Oral	25 MG, WEEKLY	Pulmonary fibrosis
132093891			F	68	KG	BR	MD	XOLAIR	VIAL	Subcutaneous	UNK (1 AMPOULE AND A HALF EVERY 15 DAYS)	Lung disorder
132095001			M			US	CN	ADVAIR DISKUS	INHALATION POWDER		1 PUFF(S), BID	Pulmonary fibrosis
132098852			M			AL	OT	ZELBORAF	TABLET	Oral	8 TABLETS PER DAY	Interstitial lung disease
132099081	69	YR	M	135.7	KG	US	PH	NIVOLUMAB		Intravenous (not otherwise specified)		Pneumonitis
132099841			M			BR	CN	ACLASTA	SOLUTION FOR INJECTION	Intravenous (not otherwise specified)	5 MG, EVERY OTHER YEAR	Lung disorder
132101661	88	YR	M			GB	CN	Amiodarone		Oral	NOT KNOWN	Pulmonary fibrosis
132105843	68	YR	M			US	OT	AMBRISENTAN	TABLET	Unknown	10 MG, QD	Pulmonary fibrosis
132107854	57	YR	F			US	CN	AMBRISENTAN	TABLET	Unknown	10 MG, QD	Lung disorder
132111091	71	YR	M	113.6	KG	US	PH	crizotinib	CAPSULE	Oral		Lung disorder
132112331			M			US	CN	VIAGRA	FILM-COATED TABLET		UNK	Lung disorder
132117951	61	YR	M			KR	MD	HUMIRA	SOLUTION FOR INJECTION	Subcutaneous		Pneumonitis
132118701	54	YR				GB	OT	HUMIRA	SOLUTION FOR INJECTION	Subcutaneous		Interstitial lung disease
132119554	71	YR	M	69	KG	US	OT	VENOFER	INJECTION	Intravenous bolus	100 MG IN STERILE 0.9%NACL	Lung infiltration
132120293	34	YR	F			IT	MD	LEMTRADA	CONCENTRATE FOR SOLUTION FOR INFUSION	Intravenous (not otherwise specified)		Interstitial lung disease
132121772	75	YR	F			US	CN	AMBRISENTAN	TABLET	Unknown	5 MG, UNK	Pulmonary fibrosis
132122862	59	YR	M	77.11	KG	US	MD	REMICADE	LYOPHILIZED POWDER	Intravenous (not otherwise specified)		Pneumonitis
132124771	37	YR	M			US	CN	LEMTRADA	CONCENTRATE FOR SOLUTION FOR INFUSION	Intravenous drip		Pneumonitis
132126331	71	YR	M	89.7	KG	BR	PH	TAXOTERE		Intravenous (not otherwise specified)		Lung infiltration
132128383			F			PE	CN	VARGATEF	TABLET	Oral		Idiopathic pulmonary fibrosis
132130741	76	YR	F	86.2	KG	US		SYMBICORT		Respiratory (inhalation)	80/4.5 UG, TWO PUFFS, TWO TIMES A DAY	Lung disorder
132131521	70	YR	M			US	MD	ENBREL	UNKNOWN FORMULATION	Unknown	UNK	Pulmonary fibrosis
132132041	0	DY				US	CN	PAXIL	TABLET	Transplacental	UNK	Lung disorder
132138431	58	YR	M			JP	CN	NIVOLUMAB	SOLUTION FOR INJECTION	Intravenous drip	200 MG, UNK	Lung disorder
132140724			M	95	KG	DE	MD	ZYPADHERA	INJECTION	Intramuscular	UNK, UNKNOWN	Pulmonary fibrosis
132142432						US	MD	INTRON A	POWDER FOR INJECTION	Intravenous (not otherwise specified)	20 MU/M2 PER DAY FOR 7 OF 5 DAYS PER WEEK FOR 4 WEEKS	Lung infiltration
132142432						US	MD	INTRON A	POWDER FOR INJECTION	Intravenous (not otherwise specified)	20 MU/M2 PER DAY FOR 7 OF 5 DAYS PER WEEK FOR 4 WEEKS	Pneumonitis
132146242	5	DEC	F			JP	OT	URSODEOXYCHOLIC ACID - BP		Oral	600 MG, QD	Interstitial lung disease
132146242	5	DEC	F			JP	OT	URSODEOXYCHOLIC ACID - BP		Oral	600 MG, QD	Pulmonary fibrosis
132147662						JP	MD	TAMOXIFEN		Oral	20 MG, QD	Interstitial lung disease
132147872						JP	MD	TAMOXIFEN		Oral	20 MG, QD	Interstitial lung disease
132150311	13	YR	F			US	CN	AZTREONAM LYSINE	INHALATION VAPOUR, LIQUID	Respiratory (inhalation)	75 MG, UNK	Lung disorder
132159223	85	YR	M			GB	CN	ENBREL	SOLUTION FOR INJECTION IN PRE-FILLED SYRINGE	Subcutaneous	50 MG, UNK	Interstitial lung disease
132161611	66	YR	M			JP	MD	OPDIVO	SOLUTION FOR INJECTION	Intravenous drip	3 MG/KG, UNK	Interstitial lung disease
132162381						US	OT	CARBOPLATIN.		Intravenous (not otherwise specified)	AUC=2, WEEKLY	Pulmonary toxicity
132164151	72	YR	M			JP	OT	Olmesartan Medoxomil tablets 5 mg, 20 mg, 40 mg	TABLET	Unknown	UNK	Pulmonary alveolar haemorrhage
132164262			M			IN	MD	OPDYTA	CONCENTRATE FOR SOLUTION FOR INFUSION	Intravenous (not otherwise specified)	180 MG, Q2WK	Lung disorder
132166764	84	YR	M			IT	OT	Gazyvaro	SOLUTION FOR INFUSION	Intravenous (not otherwise specified)	1000 MG/40 ML - 1 VIAL	Pneumonitis
132179291			F			MX	CN	ELIQUIS		Unknown	UNK	Lung disorder
132179961	65	YR	M			FR	OT	KEYTRUDA	POWDER FOR INJECTION		1 INJECTION EVERY 3 WEEKS	Interstitial lung disease
132195732	77	YR	F	54.93	KG	US	CN	HUMIRA	SOLUTION FOR INJECTION IN PRE-FILLED SYRINGE	Subcutaneous		Pulmonary fibrosis
132196941	51	YR	F	88	KG	US	CN	COMBIVENT		Respiratory (inhalation)	FORM STRENGTH: 18 MCG / 103 MCG; UNIT DOSE: 36MCG/ 206 MCG; 2 INHALATIONS EVERY 4-6 HOURS AS NEEDED;	Lung disorder
132198463	54	YR	M			CA	CN	METHOTREXATE (TRADE NAME UNKNOWN)		Oral		Pulmonary fibrosis
132203251	57	YR	M			CA	CN	METHOTREXATE (TRADE NAME UNKNOWN)	TABLET	Oral		Pulmonary fibrosis
132204382	87	YR	M			US	OT	OFEV	CAPSULE	Oral		Idiopathic pulmonary fibrosis
132212831	60	YR	F			US	CN	SPIRIVA	INHALATION POWDER, HARD CAPSULE	Respiratory (inhalation)	ONCE A DAY; FORM STRENGTH: 18 MCG; FORMULATION: CAPSULE? ADMINISTRATION CORRECT? YES ?ACTION(S) TAK	Lung disorder
132214531			F			US	CN	SPIRIVA	PRESSURISED INHALATION	Respiratory (inhalation)	1 INHALATION ONCE A DAY; FORM STRENGTH: 2.5 MCG; FORMULATION: INHALATION SPRAY? ADMINISTRATION CORR	Lung disorder
132218482	68	YR	F			CA	MD	GLYCOPYRROLATE.	INHALATION POWDER	Respiratory (inhalation)	50 ?G, AS NECESSARY	Interstitial lung disease
132218482	68	YR	F			CA	MD	GLYCOPYRROLATE.	INHALATION POWDER	Respiratory (inhalation)	50 ?G, AS NECESSARY	Pneumonitis
132218513	63	YR	M			CA	CN	GLYCOPYRROLATE.	INHALATION POWDER	Respiratory (inhalation)	1 DF (50 UG); QD	Lung disorder
132218561	76	YR	M			VE	CN	Indacaterol	INHALATION POWDER	Respiratory (inhalation)	300 ?G, QD	Lung disorder
132244921			F			CA	OT	PLAQUENIL		Unknown		Lung disorder
132244921			F			CA	OT	PLAQUENIL		Unknown		Pneumonitis
132251241	47	YR	M			CA	CN	XOLAIR	SOLUTION FOR INJECTION	Subcutaneous	375 MG, BIW	Lung disorder
132254101			M			BR	OT	ACLASTA	SOLUTION FOR INJECTION	Unknown		Lung disorder
132254971				76.8	KG	GB	OT	METHOTREXATE (TRADE NAME UNKNOWN)		Oral		Pulmonary fibrosis
132255291			F			US	CN	GLEEVEC		Oral		Pneumonitis
132256971	72	YR	M			US	CN	BREO ELLIPTA	INHALATION POWDER	Respiratory (inhalation)	1 PUFF(S), QD	Lung disorder
132257022	54	YR	F	82.54	KG	US	CN	BENLYSTA	POWDER FOR INFUSION	Intravenous (not otherwise specified)	UNK	Lung disorder
132257211	76	YR	F			US	CN	BREO ELLIPTA	INHALATION POWDER	Respiratory (inhalation)	1 PUFF(S), QD	Lung disorder
132257611	86	YR	F	52	KG	JP	MD	ALECENSA	CAPSULE	Oral	MOST RECENT DOSE: 27/DEC/2016	Lung disorder
132257921	81	YR	M	55.4	KG	JP	MD	BIBF 1120	CAPSULE, SOFT	Unknown		Idiopathic pulmonary fibrosis
132259231	46	YR	F	63	KG	US	CN	DAPSONE.	COATED TABLET	Oral	? QUANTITY:1 TABLET(S);?	Lung disorder
132259561	69	YR	M	58	KG	FR	CN	GEMZAR		Intravenous (not otherwise specified)	1250 MG/M2, CYCLICAL	Interstitial lung disease
132260621	64	YR	F			FR	OT	KEYTRUDA	POWDER FOR INJECTION		1 INJECTION EVERY 3 WEEKS	Interstitial lung disease
132260632	32	YR	M			LB	MD	KEYTRUDA	SOLUTION FOR INJECTION		UNK	Pneumonitis
132261801	72	YR	M			FR	OT	Adriblastine		Intravenous (not otherwise specified)	88 MG, EVERY 3 WEEKS	Interstitial lung disease
132263383	80	YR	M			US	MD	AMIODARONE HCL			UNK	Interstitial lung disease
132263481	55	YR	F	88.98	KG	US	CN	NITROFURANTOIN MONOHYDRATE MACROCRYSTALS	CAPSULE	Oral	14 CAPS (FOR 7 DAY SUPPLY) 2X DAILY??11-26-2017 12-03-2017	Pulmonary fibrosis
132263851	41	YR	M			PT	OT	MEDROL	TABLET	Oral	16 MG, 2X/DAY	Idiopathic interstitial pneumonia
132268271			F			US	MD	LETROZOLE.		Unknown	2.5 MG, QD	Lung disorder
132268932	71	YR	M			JP	OT	AFINITOR	TABLET	Unknown	10 MG, QD	Interstitial lung disease
132269021	83	YR	M	54	KG	JP	CN	JAKAVI	TABLET	Oral	10 MG, BID	Interstitial lung disease
132277571	62	YR	F	89.8	KG	US	CN	IDELALISIB	CAPSULE	Oral	150 MG, BID	Pneumonitis
132285111						US	CN	PULMOZYME		Unknown		Lung disorder
132290111			F			BR	CN	XOLAIR	SOLUTION FOR INJECTION	Subcutaneous	UNK (1 AMPOULE AND A HALF EVERY 15 DAYS)	Lung disorder
132290841	75	YR	F			JP	MD	ENBREL	POWDER AND SOLVENT FOR SOLUTION FOR INJECTION	Subcutaneous	50 MG, WEEKLY	Interstitial lung disease
132292131			F			JP	MD	ENBREL	UNKNOWN FORMULATION	Unknown	UNK	Organising pneumonia
132296291	10	YR	F			US	CN	TOBRAMYCIN.			300MG BID NEBULIZER	Lung disorder
132298412	52	YR	M			FR	OT	LOSARTAN ZENTIVA	FILM-COATED TABLET	Oral	100 MG, QD	Interstitial lung disease
132299152	71	YR	F			US	CN	XELJANZ	TABLET		5 MG, 2X/DAY	Lung disorder
132303491			F			CH	MD	PROLIA	SOLUTION FOR INJECTION	Subcutaneous	60 MG, Q6MO	Lung disorder
132303791	81	YR	F			ES	OT	BCG FOR IMMUNOTHERAPY		Intravesical		Interstitial lung disease
132304941	67	YR	F	44	KG	JP	MD	TAGRISSO	TABLET	Oral		Lung disorder
132310412	52	YR	F	88.89	KG	US	CN	Vedolizumab	POWDER FOR SOLUTION FOR INFUSION	Intravenous (not otherwise specified)	300 MG, UNK	Pneumonitis
132310881						BR	OT	DOXORUBICIN HCL			24 MG/M2, CYCLIC (X9 WEEKS)	Pneumonitis
132310891						BR	OT	DOXORUBICIN HCL			24 MG/M2, CYCLIC (X9 WEEKS)	Pneumonitis
132311582	61	YR	M			SK	MD	Salmeterol			UNK	Lung disorder
132313412			F			GB	CN	ABATACEPT	SOLUTION FOR INJECTION	Subcutaneous	125 MG, QWK	Pulmonary fibrosis
132317212	52	YR	M			FR	OT	RAPAMUNE	TABLET	Oral	1 MG, 1X/DAY	Interstitial lung disease
132318071	59	YR	F	66.22	KG	US	CN	TASIGNA	CAPSULE	Unknown		Lung disorder
132322322	78	YR	M			IT	CN	METFORMIN HYDROCHLORIDE.		Unknown	1 G, UNK	Lung disorder
132323051						US	OT	CLOZAPINE.	TABLET	Oral		Lung disorder
132323302	78	YR	F			BG	MD	METHOTREXATE.		Unknown	2.5 MG, QD	Interstitial lung disease
132323912			M	93.07	KG	US	OT	REVLIMID	CAPSULES	Oral	10 MILLIGRAM	Lung disorder
132327262	82	YR	M			US	OT	TRACLEER	TABLET	Oral	125 MG, BID	Lung disorder
132328191	50	YR	F			DE	OT	HUMIRA	SOLUTION FOR INJECTION	Subcutaneous		Interstitial lung disease
132328191	50	YR	F			DE	OT	HUMIRA	SOLUTION FOR INJECTION	Subcutaneous		Pulmonary toxicity
132329711			M			BE	MD	IPILIMUMAB	SOLUTION FOR INJECTION	Unknown		Lung disorder
132329991	74	YR	F			FR	OT	Endoxan 50 mg, comprim? enrob?	COATED TABLET	Oral		Interstitial lung disease
132330301			M			US	CN	HUMALOG		Unknown	UNK	Lung disorder
132330432			F	47	KG	FR	MD	Forsteo	INJECTION	Subcutaneous	20 UG, QD	Interstitial lung disease
132333211	62	YR	F			JP	OT	DOCETAXEL.			21 DAY CYCLE	Organising pneumonia
132335982	56	YR	F			CA	OT	PLAQUENIL	TABLET	Oral		Interstitial lung disease
132336253	75	YR	M			US	CN	OFEV	CAPSULE	Oral		Pulmonary fibrosis
132338671	77	YR	F			FR	OT	JANUVIA	FILM-COATED TABLET	Oral	100 MG, 2 PER DAY (IN THE MORNING AND IN THE EVENING)	Interstitial lung disease
132339441	53	YR	F			CA	OT	PLAQUENIL	TABLET	Unknown		Lung disorder
132339661			M			US	CN	HUMIRA	SOLUTION FOR INJECTION IN PRE-FILLED PEN	Subcutaneous		Lung disorder
132339991	52	YR	F			CA	OT	PLAQUENIL	TABLET	Oral		Interstitial lung disease
132341321			F			BR	MD	EXELON PATCH	TRANS-THERAPEUTIC-SYSTEM	Transdermal	1 DF, QD	Lung disorder
132342132	63	YR	M	90	KG	IQ	MD	AFINITOR	TABLET	Oral	10 MG, UNK	Pneumonitis
132346991	79	YR	F	38	KG	JP	CN	ABATACEPT	SOLUTION FOR INFUSION	Intravenous drip	INF ON:24JAN11,07FEB11,18MAR11,18APR11,16MAY11	Interstitial lung disease
132349161	72	YR	F			JP	MD	ALIMTA	INJECTION	Intravenous (not otherwise specified)	500 MG/M2, OTHER	Organising pneumonia
132349161	72	YR	F			JP	MD	ALIMTA	INJECTION	Intravenous (not otherwise specified)	500 MG/M2, OTHER	Pneumonitis
132350262	29	YR	F			US	OT	METHYLPREDNISOLONE SODIUM SUCCINATE.	POWDER FOR SOLUTION FOR INJECTION		HIGH DOSE	Pneumonitis
132350262	29	YR	F			US	OT	METHYLPREDNISOLONE SODIUM SUCCINATE.	POWDER FOR SOLUTION FOR INJECTION		HIGH DOSE	Pulmonary alveolar haemorrhage
132351282	64	YR	M	77	KG	JP	MD	REMICADE	LYOPHILIZED POWDER	Intravenous (not otherwise specified)		Lung disorder
132354482	9	DEC	M			JP	MD	Farmorubicin	SOLUTION FOR INJECTION		UNK	Interstitial lung disease
132355231	60	YR	F	53.8	KG	JP	OT	THYMOGLOBULINE	INJECTION	Intravenous (not otherwise specified)		Pneumonitis
132364711			M	95.34	KG	US	OT	REVLIMID	CAPSULES	Oral	15 MILLIGRAM	Lung disorder
132365951	74	YR	M	90.5	KG	BE	MD	IBRUTINIB	CAPSULE	Oral		Pneumonitis
132367102			F			GB	CN	ABATACEPT	SOLUTION FOR INJECTION	Subcutaneous	125 MG, QWK	Lung disorder
132367231	71	YR	M			US	CN	NIVOLUMAB		Unknown		Pneumonitis
132372032						CN	MD	LUPRON DEPOT-PED	POWDER AND SOLVENT FOR SOLUTION FOR INJECTION	Other	UNK	Interstitial lung disease
132372321	61	YR	F			GB	CN	ENBREL	SOLUTION FOR INJECTION IN PRE-FILLED SYRINGE	Subcutaneous	50 MG, 2X/WEEK	Lung disorder
132374924	68	YR	M	81	KG	FR	MD	PLACEBO	CAPSULE, SOFT	Oral		Lung disorder
132376381	66	YR	F	43.2	KG	US	MD	MEMANTINE HYDROCHLORIDE.				Lung infiltration
132377051			F			US	CN	AFINITOR	TABLET	Unknown		Pneumonitis
132377931	65	YR	F			CA	OT	PLAQUENIL	TABLET	Unknown		Pulmonary fibrosis
132378491			M			DE	MD	ABATACEPT		Unknown	UNAV.	Pneumonitis
132379541	64	YR	M			JP	MD	ENBREL	SOLUTION FOR INJECTION IN PRE-FILLED SYRINGE	Subcutaneous	25 MG, WEEKLY	Interstitial lung disease
132381001	69	YR	M			CA	OT	PLAQUENIL		Unknown		Interstitial lung disease
132381651	56	YR	F			CA	MD	ACTEMRA	SOLUTION FOR INFUSION	Intravenous (not otherwise specified)		Interstitial lung disease
132384592	78	YR	M			DE	MD	NIVOLUMAB	SOLUTION FOR INJECTION	Intravenous (not otherwise specified)	246 MG, Q2WK	Lung infiltration
132391671	23	YR	F			JP	OT	COSMEGEN	INJECTION	Intravenous (not otherwise specified)		Interstitial lung disease
132392011	95	YR	F			FR	CN	ELIQUIS	FILM-COATED TABLET	Oral	1 DF, BID	Lung disorder
132396082						BR	MD	OFEV		Unknown		Idiopathic pulmonary fibrosis
132401371			F			US	CN	ADVAIR DISKUS	INHALATION POWDER	Respiratory (inhalation)	1 PUFF(S), BID	Pulmonary fibrosis
132405823	77	YR	F	58	KG	JP	MD	TAGRISSO	TABLET	Oral		Pulmonary alveolar haemorrhage
132408242	52	YR	M			FR	OT	Adenuric	TABLET	Oral	120 MG, QD	Interstitial lung disease
132409571	52	YR	M			FR	OT	Adenuric	TABLET	Oral	120 MG, QD	Interstitial lung disease
132410351						PT	PH	IBRUTINIB	CAPSULE	Oral		Pneumonitis chemical
132411441	627	MON	M			FR	MD	INEXIUM		Oral		Interstitial lung disease
132412731			F			DE	MD	COPAXONE		Subcutaneous		Interstitial lung disease
132414041	66	YR	F	43.2	KG	US	MD	MEMANTINE HYDROCHLORIDE.				Lung infiltration
132415391			M			GB	PH	GLICLAZIDE	TABLET			Idiopathic pulmonary fibrosis
132415391			M			GB	PH	GLICLAZIDE	TABLET			Pulmonary fibrosis
132416391	72	YR	F			IT	MD	Cobimetinib	CAPSULE	Oral		Interstitial lung disease
132417061	49	YR	F			TW	CN	ABATACEPT	SOLUTION FOR INFUSION	Intravenous (not otherwise specified)	500 MG, QMO	Pneumonitis
132419431	64	YR	M	66.99	KG	US	MD	TEMODAR		Oral	130MG DAILY DURING XRT ORAL	Pneumonitis
132419711			F	66.22	KG	US	CN	SPRYCEL	FILM-COATED TABLET	Unknown	UNK	Lung disorder
132423172	80	YR	M			US	CN	ELIQUIS	FILM-COATED TABLET	Unknown	UNK	Interstitial lung disease
132423342	88	YR	M			JP	MD	REVLIMID	CAPSULES	Oral	10 MILLIGRAM	Interstitial lung disease
132423443	58	YR	F			US	CN	AMBRISENTAN	TABLET	Unknown	10 MG, QD	Lung disorder
132425382	68	YR	M			US	MD	KEYTRUDA	POWDER FOR INJECTION	Intravenous drip	200 MG, UNK	Pneumonitis
132425811			F			US	CN	LEUKINE	SOLUTION FOR INJECTION	Unknown		Organising pneumonia
132427972			M			IT	MD	OFEV		Unknown		Idiopathic pulmonary fibrosis
132429031	87	YR	F			JP	MD	LYRICA	CAPSULE, HARD	Oral	200 MG, DAILY	Interstitial lung disease
132429061			F			US	OT	VIDAZA	INJECTION	Unknown		Interstitial lung disease
132429371	80	YR	M			FR	OT	CABAZITAXEL		Unknown		Interstitial lung disease
132429382	66	YR	M			FR	OT	Tazocilline	INJECTION	Intravenous drip	4 G, 3X/DAY,4 G/500 MG,	Interstitial lung disease
132429942	66	YR	M			JP	OT	LYRICA	CAPSULE, HARD	Oral	150 MG, DAILY	Interstitial lung disease
132432051	49	YR	F			US	CN	VICTOZA	SOLUTION FOR INJECTION	Subcutaneous		Lung disorder
132434492	18	YR	F			ES	OT	CICLOSPORIN		Unknown		Interstitial lung disease
132437051	54	YR	F	97.51	KG	US	MD	VICTOZA	SOLUTION FOR INJECTION	Subcutaneous		Lung disorder
132437763						DE	MD	FIRMAGON	POWDER AND SOLVENT FOR SOLUTION FOR INJECTION	Subcutaneous	80 MG, MONTHLY	Interstitial lung disease
132437763						DE	MD	FIRMAGON	POWDER AND SOLVENT FOR SOLUTION FOR INJECTION	Subcutaneous	80 MG, MONTHLY	Lung infiltration
132437901			M			UY	MD	HUMIRA	SOLUTION FOR INJECTION	Subcutaneous		Lung disorder
132440241	56	YR	M	105.7	KG	US		SYMBICORT		Respiratory (inhalation)	160/4.5 MCG, TWO INHALATIONS TWICE A DAY	Lung disorder
132442681	72	YR	F			US	CN	VICTOZA	SOLUTION FOR INJECTION	Subcutaneous	UNK	Lung disorder
132448881			F	87.98	KG	US	MD	ENBREL	SOLUTION FOR INJECTION IN PRE-FILLED SYRINGE	Subcutaneous	50 MG, QWK	Pulmonary fibrosis
132449521	69	YR	M	85	KG	FR	MD	SPRYCEL	FILM-COATED TABLET	Oral	70 MG, QD	Interstitial lung disease
132451451	57	YR	M			FR	CN	OPDIVO	CONCENTRATE FOR SOLUTION FOR INFUSION	Unknown	3 MG/KG, UNK	Lung disorder
132452932			F			BR	OT	XOLAIR	SOLUTION FOR INJECTION	Subcutaneous		Lung disorder
132453743	73	YR	M	66.2	KG	JP	CN	CYRAMZA	INJECTION	Intravenous (not otherwise specified)	10 MG/KG, OTHER	Interstitial lung disease
132457911	78	YR	F			JP	MD	ACTEMRA	SOLUTION FOR INFUSION	Intravenous drip	DOSAGE IS UNCERTAIN.	Interstitial lung disease
132458361	64	YR	M			US	OT	CAMPATH		Subcutaneous	3 MG, ONCE	Lung disorder
132459741	68	YR	M			FR	CN	ETOPOPHOS	POWDER FOR INJECTION	Intravenous (not otherwise specified)	375 MG, QD	Interstitial lung disease
132460751	51	YR	F			CA	OT	Hydroxychloroquine		Unknown		Interstitial lung disease
132461941	72	YR	M			JP	CN	NIVOLUMAB	SOLUTION FOR INJECTION	Intravenous drip	3 MG/KG, Q2WK	Lung disorder
132464921	74	YR	M			AR	CN	HUMIRA	SOLUTION FOR INJECTION IN PRE-FILLED SYRINGE	Subcutaneous		Lung disorder
132465781	54	YR	F			CA	CN	PLAQUENIL		Unknown		Lung disorder
132466092			M			US	CN	DIANEAL LOW CALCIUM PERITONEAL DIALYSIS SOLUTION WITH DEXTROSE	SOLUTION FOR PERITONEAL DIALYSIS	Intraperitoneal		Idiopathic pulmonary fibrosis
132466861	71	YR	M			FR	CN	OPDIVO	SOLUTION FOR INJECTION	Unknown	10 MG/ML, UNK	Lung disorder
132471262	52	YR	M	69.7	KG	US	MD	GDC-0919 (IDO1 INHIBITOR)	CAPSULE	Oral	LAST DOSE (600 MG) ADMINISTERED ON 30/NOV/2016, PRIOR TO THE EVENT	Pneumonitis
132471931			F			IE	MD	BOSULIF	FILM-COATED TABLET		200 MG, DAILY (2X 100MG TABS PER DAY)	Lung infiltration
132473933	65	YR	M			JP	CN	NIVOLUMAB	SOLUTION FOR INJECTION	Intravenous drip	3 MG/KG, UNK	Interstitial lung disease
132475402	74	YR	M			JP	PH	PARIET	TABLET	Oral	UNKNOWN	Interstitial lung disease
132475741						US	MD	ORENCIA		Unknown		Pneumonitis
132475762						AU	MD	TAGRISSO	TABLET	Oral		Lung infiltration
132476171	63	YR	F			US	MD	AZTREONAM LYSINE	INHALATION VAPOUR, LIQUID	Respiratory (inhalation)	75 MG, UNK	Lung disorder
132481022	75	YR	M			FR	OT	CUBICIN	INJECTION	Intravenous (not otherwise specified)	900 MG, Q24H	Interstitial lung disease
132482191	60	YR	M			AR	CN	ENBREL	SOLUTION FOR INJECTION IN PRE-FILLED SYRINGE	Unknown	50 MG, WEEKLY	Lung disorder
132502881	73	YR	F			JP	OT	GEMCITABINE/GEMCITABINE HYDROCHLORIDE				Interstitial lung disease
132502881	73	YR	F			JP	OT	GEMCITABINE/GEMCITABINE HYDROCHLORIDE				Pulmonary toxicity
132502901	79	YR	F	43	KG	JP	OT	LETROZOLE.				Interstitial lung disease
132505031	65	YR	F			CA	OT	PLAQUENIL	TABLET	Oral		Pulmonary fibrosis
132506221	56	YR	F			CA	OT	PLAQUENIL	TABLET	Oral		Interstitial lung disease
132506252	59	YR	F			CA	OT	PLAQUENIL	TABLET	Oral		Lung disorder
132506302	52	YR	F			CA	OT	PLAQUENIL	TABLET	Oral		Interstitial lung disease
132509942	73	YR	F			JP	OT	GEMCITABINE		Unknown	1000 MG/M2, ON DAYS 1, 8 AND 15	Interstitial lung disease
132509942	73	YR	F			JP	OT	GEMCITABINE		Unknown	1000 MG/M2, ON DAYS 1, 8 AND 15	Pulmonary toxicity
132511181						JP	OT	Warfarin		Unknown	UNK	Interstitial lung disease
132511411	79	YR	F	43	KG	JP	OT	LETROZOLE.				Interstitial lung disease
132511431	54	YR	F			FR	OT	Fluorouracil Accord		Intravenous (not otherwise specified)	THERAPY DURATION: 11 COURSES	Pulmonary fibrosis
132511491						US	OT	SYNAGIS	INJECTION	Intramuscular	UNKNOWN	Lung disorder
132511981	63	YR	F			UY	MD	HUMIRA	SOLUTION FOR INJECTION IN PRE-FILLED PEN	Subcutaneous		Lung disorder
132513011			M			US	CN	KEYTRUDA	POWDER FOR INJECTION	Intravenous (not otherwise specified)	UNK	Pneumonitis
132514671						US	OT	Rituximab	SOLUTION FOR INFUSION	Intravenous (not otherwise specified)	ON DAY 0	Interstitial lung disease
132516491	48	YR	F	80	KG	BR	CN	HUMIRA	SOLUTION FOR INJECTION IN PRE-FILLED SYRINGE	Subcutaneous		Lung disorder
132516621			F			US	CN	GAMMAGARD LIQUID	SOLUTION FOR INFUSION	Intravenous (not otherwise specified)		Lung disorder
132516771	88	YR	M	59	KG	JP	CN	Prasugrel Hydrochloride	TABLET	Oral	3.75 MG, QD	Pulmonary alveolar haemorrhage
132518991	68	YR	F			CA	CN	APO-LEFLUNOMIDE	TABLET	Unknown		Pulmonary toxicity
132525342			F	72.64	KG	US	CN	QVAR				Pneumonitis
132525981	54	YR	F	85	KG	GB	OT	HUMIRA	INJECTION	Subcutaneous		Interstitial lung disease
132526031	58	YR	F			FR	CN	ETOPOPHOS	POWDER FOR INJECTION	Intravenous (not otherwise specified)	280 MG, QD	Lung disorder
132526041	76	YR	M	67	KG	JP	MD	BIBF 1120	CAPSULE, SOFT	Oral		Idiopathic pulmonary fibrosis
132530663	59	YR	F			JP		ZYKADIA	CAPSULE	Oral	750 MG, QD	Interstitial lung disease
132530663	59	YR	F			JP		ZYKADIA	CAPSULE	Oral	750 MG, QD	Pulmonary alveolar haemorrhage
132531332			M			US	CN	OFEV	CAPSULE	Oral	TWICE A DAY 12 HOURS APART WITH FOOD.	Idiopathic pulmonary fibrosis
132535931			F			CA	CN	HIZENTRA	INJECTION	Subcutaneous	UNK	Lung disorder
132537651						US	OT	CARBOPLATIN.		Unknown	AUC OF 6	Pneumonitis
132539311			F			CA	MD	RITUXAN		Unknown		Interstitial lung disease
132539391	63	YR	F			US	CN	AVONEX	SOLN FOR INJECT IN PRE-FILLED SYRINGE	Intramuscular		Lung disorder
132542291			F			CA	CN	APO-LEFLUNOMIDE	TABLET	Oral	10 MG, QD	Interstitial lung disease
132543281			M	58	KG	CA	MD	RITUXAN	SOLUTION FOR INFUSION	Intravenous (not otherwise specified)		Pulmonary fibrosis
132543773	80	YR	F			US	OT	ENBREL	UNKNOWN FORMULATION	Unknown	UNK	Lung disorder
132543801	76	YR		76.8	KG	GB	OT	METHOTREXATE.		Oral		Pulmonary fibrosis
132543982	58	YR	M			AT	MD	KEYTRUDA	POWDER FOR INJECTION		2MG/KG BODY WEIGHT (136G), 2 CYCLES	Pneumonitis
132544851	67	YR	M			US	CN	ESBRIET		Oral		Lung disorder
132545851	54	YR	M	86	KG	BR	OT	KYPROLIS	INTRAVENOUS INFUSION	Intravenous (not otherwise specified)	34 MG, QD	Pneumonitis
132547952	40	YR	F	67.12	KG	US	MD	METHOTREXATE SODIUM.			204 MG (3 MG/KG)	Lung disorder
132548002	61	YR	F	107.48	KG	US	MD	METHOTREXATE SODIUM.			UNK	Lung disorder
132549851	67	YR	F	88.89	KG	US	OT	ADEMPAS			UNK	Lung disorder
132551801			F			BE	MD	AZACITIDINE.	INJECTION	Intravenous drip		Lung infiltration
132554001			F			US	CN	TARCEVA	TABLET	Oral		Lung disorder
132555432			M			ES	MD	REVOLADE		Unknown	UNK	Pneumonitis chemical
132556872	66	YR	M			JP	MD	BIBF 1120	CAPSULE, SOFT	Unknown		Interstitial lung disease
132557531	81	YR	F	67.5	KG	US	CN	METHOTREXATE 2.5 MG TABLETS	COATED TABLET	Oral	ORAL 2 TABLETS EVERY SUNDAY?	Interstitial lung disease
132562237	88	YR	F			FR	MD	CORDARONE	TABLET	Oral	100 MG, 1X/DAY (100 MG ONCE DAILY 5 DAYS A WEEK)	Lung disorder
132562282	79	YR	M			FR	OT	CORDARONE	TABLET	Oral	1 DF, DAILY	Interstitial lung disease
132564871	72	YR	F			FR	OT	TAHOR			UNK	Interstitial lung disease
132564871	72	YR	F			FR	OT	TAHOR			UNK	Organising pneumonia
132566113	42	YR	M	53	KG	MX	CN	Indacaterol and Glycopyrrolate	INHALATION POWDER	Respiratory (inhalation)	1 DF (110/50 UG), QD	Lung disorder
132566831	61	YR	M			TW	MD	OFEV	CAPSULE	Unknown		Idiopathic pulmonary fibrosis
132568051	58	YR	F			FR	CN	BICNU	INJECTION	Intravenous (not otherwise specified)	420 MG, ONCE	Lung disorder
132568061	68	YR	M			FR		BICNU	INJECTION	Intravenous (not otherwise specified)	560 MG, ONCE	Interstitial lung disease
132568071	61	YR	M			FR		BICNU	INJECTION	Intravenous (not otherwise specified)	510 MG, ONCE	Lung disorder
132570441						US	OT	CARBOPLATIN.		Unknown	FIXED DOSE	Pneumonitis
132572141						US	PH	SUBOXONE		Unknown	UNK	Lung disorder
132572751	57	YR	M			JP	CN	NIVOLUMAB	SOLUTION FOR INJECTION	Intravenous drip	160 MG, UNK	Organising pneumonia
132572931	41	YR	F			FR	OT	TEGRETOL	EXTENDED RELEASE TABLET	Oral	300 MG, BID	Interstitial lung disease
132573905						IT	OT	METFORMIN			1 G, TID	Lung disorder
132574201						JP	PH	RHEUMATREX	CAPSULE	Oral		Organising pneumonia
132576251			F	80	KG	BR	CN	SYNTHROID	TABLET	Oral	^1^ AT MORNING (FASTING)	Lung disorder
132576952	80	YR	F			US	CN	METHOTREXATE SODIUM.		Unknown	UNK	Lung disorder
132577661			M			US	CN	STIOLTO RESPIMAT	PRESSURISED INHALATION	Unknown	FORM STRENGTH: 2.5 MCG; FORMULATION: INHALATION SPRAY? ADMINISTRATION CORRECT? NR(NOT REPORTED) ?ACT	Lung disorder
132577731	71	YR	M			US	CN	OPDIVO		Unknown	UNK	Pneumonitis
132578191			F			PE	CN	SERETIDE	INHALATION POWDER	Respiratory (inhalation)	250 UNK, QID	Lung disorder
132578621	65	YR	M			JP	MD	HARVONI	TABLET	Oral	UNK	Pulmonary alveolar haemorrhage
132583431						US	MD	Bevacizumab	SOLUTION FOR INFUSION	Unknown		Pneumonitis
132583691	49	YR	F			VE	MD	HOLOXAN 1G INYECTABLE	SOLUTION FOR INFUSION	Unknown	CYCLIC AT 5 G/M2 AS A 24 HOURS INFUSION, DAY 2	Lung disorder
132584061	71	YR	F	40	KG	JP	MD	HUMIRA	SOLUTION FOR INJECTION IN PRE-FILLED SYRINGE	Subcutaneous		Organising pneumonia
132585201	63	YR	M			FR	CN	OPDIVO		Unknown	10 MG/ML, UNK	Interstitial lung disease
132585221	60	YR	M			CA	MD	NIVOLUMAB		Intravenous (not otherwise specified)	3 MG/KG, Q2WK	Pneumonitis
132586511	1022	MON	F	45.4	KG	US	CN	SYMBICORT		Respiratory (inhalation)		Lung disorder
132591361	56	YR	M	79	KG	FR	CN	AUGMENTIN		Oral	UNK UNK, U	Interstitial lung disease
132594951	14	YR	M			IT	OT	OFATUMUMAB		Unknown	UNK (1500 MG/1.73M2)	Pneumonitis
132595651						KR	MD	TACROLIMUS.	FORMULATION UNKNOWN	Unknown	UNK, UNKNOWN FREQ.	Pneumonitis
132597881			F	55	KG	BR	CN	ACLASTA	SOLUTION FOR INJECTION	Intravenous (not otherwise specified)	5 MG, Q12MO	Lung disorder
132599161			F			FI	OT	KEYTRUDA	POWDER FOR INJECTION	Intravenous (not otherwise specified)	140 MG, UNK	Interstitial lung disease
132599161			F			FI	OT	KEYTRUDA	POWDER FOR INJECTION	Intravenous (not otherwise specified)	140 MG, UNK	Pneumonitis
132603221	47	YR	F			JP	MD	OPSUMIT	TABLET	Oral	10 MG, OD	Lung disorder
132605721						US	MD	KORLYM	TABLET	Oral	300 MG, QD	Lung disorder
132607311	59	YR	F	78.09	KG	US	CN	HUMIRA	SOLUTION FOR INJECTION IN PRE-FILLED PEN	Subcutaneous		Pulmonary fibrosis
132607431						BR	MD	ADCETRIS	INJECTION	Other	UNK	Lung disorder
132611691			F			DE	CN	ILARIS		Unknown		Lung disorder
132611981			F	66.5	KG	BR	MD	ACLASTA	SOLUTION FOR INJECTION	Intravenous (not otherwise specified)	5 MG, Q12MO	Pulmonary fibrosis
132614632			M			US	MD	AVONEX	UNKNOWN	Unknown		Idiopathic pulmonary fibrosis
132615391						JP	MD	LYRICA	CAPSULE, HARD	Oral	100 MG, DAILY	Interstitial lung disease
132615562	35	YR	F			US	CN	SOLIRIS	CONCENTRATE FOR SOLUTION FOR INFUSION	Intravenous (not otherwise specified)	1200 MG, Q2W	Lung disorder
132617451	44	YR	F			US	PH	OTEZLA	TABLETS	Oral	10 MILLIGRAM	Idiopathic pulmonary fibrosis
132618051	67	YR	F			NZ		NITROFURANTOIN, MACROCRYSTALLINE IR	CAPSULE	Unknown	UNK	Interstitial lung disease
132622311	3	YR	F			US	OT	METHOTREXATE.		Unknown	15 MG/M2, UNK	Lung disorder
132622381	17	YR	M			US	OT	METHOTREXATE.		Unknown	15 MG/M2, UNK	Lung disorder
132622571	34	YR	F			FR	MD	VALIUM		Oral		Lung disorder
132623192			M			FR	MD	CIMZIA	SOLUTION FOR INJECTION		UNK	Pulmonary fibrosis
[truncated: 76,389 more rows]
